# Supplementary material for: Mycobacterium bovis Bacillus Calmette–Guérin Alters Melanoma Microenvironment Favoring Antitumor T Cell Responses and Improving M2 Macrophage Function
Source: Front Immunol. 2017 Aug 11;8:965. doi: 10.3389/fimmu.2017.00965 (PMC5554507; doi:10.3389/fimmu.2017.00965)
Supplement: Supplementary file 4 [file data_sheet_1.xlsx]

## Sheet: Supplementary Table S1
Supplementary Material Mycobacterium Bovis Bacillus Calmette-Guérin (BCG) Alters Melanoma Microenvironment Favoring Antitumor T Cell Responses and Improving M2 Macrophage Function Ricardo D. Lardone*, Alfred A. Chan, Agnes F. Lee, Leland Foshag, Mark Faries, Peter A. Sieling, and Delphine J. Lee* * Correspondence: Delphine J. Lee Delphine.Lee@LABiomed.org; Ricardo D. Lardone rlardone@fcq.unc.edu.…
SUPPLEMENTARY TABLE S1: List of differentially expressed genes in M2-BCG versus M2 analyzed by RNASeq. Symbol (HUGO nomenclature ID) and Entrez Gene name, subcellular location and family function of the protein product are detailed for each gene. Cyt: Cytoplasm; Pl Mb: Plasma Membrane; EC Sp: Extracellular Space; Nucl: Nucleus; Unk: Unknown; TMR: transmembrane receptor; LDNR: ligand-dependent nuc…
ID	Symbol	Entrez Gene Name	Location	Type(s)	Exp Fold Change	Exp p-value
NM_001163942	ABCB5	ATP-binding cassette, sub-family B (MDR/TAP), member 5	Pl Mb	transporter	4.083	0.00733
NM_021214	ABHD17C	abhydrolase domain containing 17C	Other	enzyme	6.293	0.00312
NM_005157	ABL1	ABL proto-oncogene 1, non-receptor tyrosine kinase	Nucl	kinase	9.063	0.00104
NM_001136001	ABL2	ABL proto-oncogene 2, non-receptor tyrosine kinase	Cyt	kinase	12.618	1.41e-05
NM_014945	ABLIM3	actin binding LIM protein family, member 3	Cyt	other	6.267	0.0028
NM_145804	ABTB2	ankyrin repeat and BTB (POZ) domain containing 2	Nucl	other	6.204	0.000406
NM_016234	ACSL5	acyl-CoA synthetase long-chain family member 5	Cyt	enzyme	3.8	8.09e-05
NM_001109	ADAM8	ADAM metallopeptidase domain 8	Pl Mb	peptidase	4.128	0.00548
NM_005099	ADAMTS4	ADAM metallopeptidase with thrombospondin type 1 motif, 4	EC Sp	peptidase	4.274	0.00967
NM_007038	ADAMTS5	ADAM metallopeptidase with thrombospondin type 1 motif, 5	EC Sp	peptidase	11	0.000394
NM_004036	ADCY3	adenylate cyclase 3	Pl Mb	enzyme	3.132	9.41e-05
NM_032777	ADGRA2	adhesion G protein-coupled receptor A2	Pl Mb	GPCR	5.832	0.00882
NM_170776	ADGRG3	adhesion G protein-coupled receptor G3	Pl Mb	GPCR	10.644	0.0054
NM_001278497	ADORA2A	adenosine A2a receptor	Pl Mb	GPCR	5.449	0.00106
NR_028483	ADORA2A-AS1	ADORA2A antisense RNA 1	Other	other	5.315	0.00756
NM_000024	ADRB2	adrenoceptor beta 2, surface	Pl Mb	GPCR	4.171	0.00867
NM_032550	AFAP1L2	actin filament associated protein 1-like 2	Cyt	other	5.444	0.00481
NM_012154	AGO2	argonaute RISC catalytic component 2	Cyt	translation regulator	3.534	0.000494
NM_001134832	AHI1	Abelson helper integration site 1	Cyt	other	5.388	0.00742
NM_138420	AHNAK2	AHNAK nucleoprotein 2	Cyt	other	3.816	0.0039
NM_013410	AK4	adenylate kinase 4	Cyt	kinase	3.104	0.00912
NM_001004065	AKAP2	A kinase (PRKA) anchor protein 2	Pl Mb	other	10.872	0.000271
NM_052947	ALPK2	alpha-kinase 2	Nucl	kinase	7.5	0.00269
NM_001143668	AMIGO2	adhesion molecule with Ig-like domain 2	Pl Mb	other	5.629	0.0042
NM_198722	AMIGO3	adhesion molecule with Ig-like domain 3	Other	other	3.191	0.00351
NM_139314	ANGPTL4	angiopoietin-like 4	EC Sp	other	120.816	0.00228
NM_001164440	ANKRD33B	ankyrin repeat domain 33B	Other	other	7.683	0.000855
NM_181726	ANKRD37	ankyrin repeat domain 37	Other	other	4.299	0.000158
NM_017413	APLN	apelin	EC Sp	other	7.333	0.00286
NM_022481	ARAP3	ArfGAP with RhoGAP domain, ankyrin repeat and PH domain 3	Cyt	other	6.225	0.0018
NM_015193	ARC	activity-regulated cytoskeleton-associated protein	Cyt	other	489.813	0.00496
NM_001657	AREG	amphiregulin	EC Sp	GF	70.642	0.00921
NM_174919	ARHGAP27	Rho GTPase activating protein 27	Cyt	other	3.79	0.00945
NM_001003702	ARHGEF35	Rho guanine nucleotide exchange factor (GEF) 35	Other	other	15.062	8.9e-05
NM_005435	ARHGEF5	Rho guanine nucleotide exchange factor (GEF) 5	Cyt	other	7.725	0.000937
NM_006465	ARID3B	AT rich interactive domain 3B (BRIGHT-like)	Nucl	TR	5.019	0.000328
NM_025139	ARMC9	armadillo repeat containing 9	Cyt	other	8.041	0.000384
NM_020164	ASPH	aspartate beta-hydroxylase	Cyt	enzyme	11.318	0.00135
NM_001674	ATF3	activating transcription factor 3	Nucl	TR	20.612	0.000299
NM_024490	ATP10A	ATPase, class V, type 10A	Pl Mb	transporter	4.927	0.0037
NM_025153	ATP10B	ATPase, class V, type 10B	Pl Mb	transporter	3.125	0.00051
NM_024524	ATP13A3	ATPase type 13A3	EC Sp	transporter	4.522	8.69e-05
NM_001001485	ATP2C1	ATPase, Ca++ transporting, type 2C, member 1	Cyt	transporter	3.056	0.000671
NM_152565	ATP6V0D2	ATPase, H+ transporting, lysosomal 38kDa, V0 subunit d2	Cyt	transporter	3.747	0.000774
NR_001587	AURKAPS1	aurora kinase A pseudogene 1	Other	other	6.511	0.00036
NM_004217	AURKB	aurora kinase B	Nucl	kinase	17.463	0.00578
NM_032047	B3GNT5	UDP-GlcNAc:betaGal beta-1,3-N-acetylglucosaminyltransferase 5	Cyt	enzyme	5.803	0.00117
NM_145236	B3GNT7	UDP-GlcNAc:betaGal beta-1,3-N-acetylglucosaminyltransferase 7	Cyt	enzyme	38.046	0.000182
NM_001276469	B4GALNT1	beta-1,4-N-acetyl-galactosaminyl transferase 1	Cyt	enzyme	19.083	0.00475
NM_024812	BAALC	brain and acute leukemia, cytoplasmic	Cyt	other	19.559	5.44e-05
NR_027071	BAALC-AS2	BAALC antisense RNA 2	Other	other	28.504	0.000294
NM_079837	BANP	BTG3 associated nuclear protein	Nucl	other	5.742	0.00171
NM_018664	BATF3	basic leucine zipper transcription factor, ATF-like 3	Nucl	TR	7.582	0.00215
NM_005504	BCAT1	branched chain amino-acid transaminase 1, cytosolic	Cyt	enzyme	20.299	0.000262
NM_000633	BCL2	B-cell CLL/lymphoma 2	Cyt	transporter	4.416	0.000455
NM_001114735	BCL2A1	BCL2-related protein A1	Cyt	other	9.905	0.00415
NM_018476	BEX1	brain expressed, X-linked 1	Other	other	50.52	0.00251
NM_139348	BIN1	bridging integrator 1	Nucl	other	14.292	0.00107
NM_001165	BIRC3	baculoviral IAP repeat containing 3	Cyt	enzyme	3.308	0.00363
NM_001168	BIRC5	baculoviral IAP repeat containing 5	Cyt	other	65	0.00846
NM_001718	BMP6	bone morphogenetic protein 6	EC Sp	GF	92.759	0.00505
NM_017637	BNC2	basonuclin 2	Nucl	other	10.879	0.00567
NM_004052	BNIP3	BCL2/adenovirus E1B 19kDa interacting protein 3	Cyt	other	3.732	0.000632
NM_199186	BPGM	2,3-bisphosphoglycerate mutase	EC Sp	phosphatase	4.086	0.00674
NM_007298	BRCA1	breast cancer 1, early onset	Nucl	TR	3.839	0.0057
NR_028308	BRE-AS1	BRE antisense RNA 1	Other	other	60.75	0.00128
NM_001018072	BTBD11	BTB (POZ) domain containing 11	Other	TR	3.795	0.00257
NM_001145536	C17orf107	chromosome 17 open reading frame 107	Other	other	6.747	0.000385
NR_049769	C1QTNF1	C1q and tumor necrosis factor related protein 1	EC Sp	other	5.839	0.00565
NM_001199672	CALU	calumenin	Cyt	other	7.843	0.00297
NM_018584	CAMK2N1	calcium/calmodulin-dependent protein kinase II inhibitor 1	Pl Mb	kinase	8.467	0.00883
NM_015215	CAMTA1	calmodulin binding transcription activator 1	Other	other	5.25	0.00268
NM_001748	CAPN2	calpain 2, (m/II) large subunit	Cyt	peptidase	7.491	6.31e-05
NM_020753	CASKIN2	CASK interacting protein 2	Cyt	other	4.735	0.0085
NM_022742	CCDC136	coiled-coil domain containing 136	Cyt	other	6.417	0.00204
NM_001013635	CCDC184	coiled-coil domain containing 184	Cyt	other	6.053	0.00149
NM_001130046	CCL20	chemokine (C-C motif) ligand 20	EC Sp	cytokine	359.42	0.000356
NM_002990	CCL22	chemokine (C-C motif) ligand 22	EC Sp	cytokine	5.075	0.00319
NM_002983	CCL3	chemokine (C-C motif) ligand 3	EC Sp	cytokine	21.058	0.0015
NR_111964	CCL3L1	chemokine (C-C motif) ligand 3-like 1	Pl Mb	other	16.403	0.0024
NM_002984	CCL4	chemokine (C-C motif) ligand 4	EC Sp	cytokine	5.318	0.00197
NR_111969_1	CCL4L1/CCL4L2	chemokine (C-C motif) ligand 4-like 1	Pl Mb	other	12.101	0.00722
NM_057749	CCNE2	cyclin E2	Nucl	other	5.992	0.00258
NM_001761	CCNF	cyclin F	Nucl	other	3.912	0.000454
NM_005508	CCR4	chemokine (C-C motif) receptor 4	Pl Mb	GPCR	10.823	0.00315
NM_001838	CCR7	chemokine (C-C motif) receptor 7	Pl Mb	GPCR	10.168	0.000619
NM_133493	CD109	CD109 molecule	Pl Mb	other	4.112	0.0031
NM_005944	CD200	CD200 molecule	Pl Mb	other	4.537	0.00578
NM_001024736	CD276	CD276 molecule	Pl Mb	other	3.232	0.000678
NM_000574	CD55	CD55 molecule, decay accelerating factor for complement (Cromer blood group)	Pl Mb	other	6.956	0.00679
NM_001127223	CD59	CD59 molecule, complement regulatory protein	Pl Mb	other	14.75	0.0075
NM_001257391	CD63	CD63 molecule	Pl Mb	other	4.805	0.00469
NM_006137	CD7	CD7 molecule	Pl Mb	other	6.551	0.00964
NM_001251901	CD83	CD83 molecule	Pl Mb	TMR	3.484	0.000266
NM_012072	CD93	CD93 molecule	Pl Mb	other	47.406	0.0005
NM_001270438	CDC42EP3	CDC42 effector protein (Rho GTPase binding) 3	Cyt	other	4.381	0.000231
NM_022842	CDCP1	CUB domain containing protein 1	Pl Mb	other	10.398	0.00169
NM_001792	CDH2	cadherin 2, type 1, N-cadherin (neuronal)	Pl Mb	other	18	0.00967
NM_004936	CDKN2B	cyclin-dependent kinase inhibitor 2B (p15, inhibits CDK4)	Nucl	TR	5.732	0.000744
NM_001282764	CDV3	CDV3 homolog (mouse)	Cyt	other	3.32	0.00499
NM_015005	CEP170B	centrosomal protein 170B	Other	other	6.803	0.0057
NM_173528	CFAP161	cilia and flagella associated protein 161	Other	other	25.172	0.00153
NM_025145	CFAP43	cilia and flagella associated protein 43	Other	other	4.4	0.00742
NM_001145414	CHM	choroideremia (Rab escort protein 1)	Cyt	enzyme	3.324	0.00131
NM_024536	CHPF	chondroitin polymerizing factor	Cyt	enzyme	4.087	0.00267
NM_001270765	CHST15	carbohydrate (N-acetylgalactosamine 4-sulfate 6-O) sulfotransferase 15	Pl Mb	enzyme	11.165	0.00217
NM_001823	CKB	creatine kinase, brain	Cyt	kinase	16.245	0.000746
NM_001827	CKS2	CDC28 protein kinase regulatory subunit 2	Other	kinase	5.526	0.00101
NM_013246	CLCF1	cardiotrophin-like cytokine factor 1	EC Sp	cytokine	12.225	0.00132
NM_012129	CLDN12	claudin 12	Pl Mb	other	4.491	0.0014
NM_012130	CLDN14	claudin 14	Pl Mb	other	33.125	0.00142
NM_004071	CLK1	CDC-like kinase 1	Nucl	kinase	3.105	0.000211
NR_046236	CMPK2	cytidine monophosphate (UMP-CMP) kinase 2, mitochondrial	Cyt	kinase	3.175	0.00737
NM_001168647	CNKSR2	connector enhancer of kinase suppressor of Ras 2	Pl Mb	other	8	0.00755
NM_173515	CNKSR3	CNKSR family member 3	Pl Mb	kinase	6.56	0.000326
NM_001139459	CNST	consortin, connexin sorting protein	Cyt	other	4.034	0.00985
NM_001304	CPD	carboxypeptidase D	EC Sp	peptidase	4.193	0.00338
NM_182720	CREM	cAMP responsive element modulator	Nucl	TR	71.503	0.000485
NM_022148_1	CRLF2	cytokine receptor-like factor 2	Pl Mb	TMR	45.611	0.00481
NM_001313	CRMP1	collapsin response mediator protein 1	Cyt	enzyme	3.646	0.00717
NM_000757	CSF1	colony stimulating factor 1 (macrophage)	EC Sp	cytokine	4.888	0.00597
NM_000758	CSF2	colony stimulating factor 2 (granulocyte-macrophage)	EC Sp	cytokine	662.702	0.00402
NR_033662	CSF3	colony stimulating factor 3 (granulocyte)	EC Sp	cytokine	556.886	0.00211
NM_001894	CSNK1E	casein kinase 1, epsilon	Cyt	kinase	7.405	0.000163
NM_033027	CSRNP1	cysteine-serine-rich nuclear protein 1	Nucl	TR	16.587	0.000208
NM_001321	CSRP2	cysteine and glycine-rich protein 2	Nucl	other	4.21	0.00339
NR_109912	CTD-2194D22.4	uncharacterized LOC101929081	Other	other	5.409	0.00423
NM_001257971	CTSL	cathepsin L	Cyt	peptidase	5.414	0.00139
NR_033407	CTSLP2	cathepsin L pseudogene 2	Other	other	4.846	0.00207
NM_001511	CXCL1	chemokine (C-X-C motif) ligand 1 (melanoma growth stimulating activity, alpha)	EC Sp	cytokine	20.917	3.81e-05
NM_002089	CXCL2	chemokine (C-X-C motif) ligand 2	EC Sp	cytokine	48.274	0.000729
NM_002090	CXCL3	chemokine (C-X-C motif) ligand 3	EC Sp	cytokine	38.402	0.000174
NM_002994	CXCL5	chemokine (C-X-C motif) ligand 5	EC Sp	cytokine	12.709	0.00679
NM_000584	CXCL8	chemokine (C-X-C motif) ligand 8	EC Sp	cytokine	43.301	0.000234
NM_134268	CYGB	cytoglobin	Cyt	transporter	14	0.00383
NM_000499	CYP1A1	cytochrome P450, family 1, subfamily A, polypeptide 1	Cyt	enzyme	30.462	0.00887
NM_032412	CYSTM1	cysteine-rich transmembrane module containing 1	Cyt	other	5.876	0.000199
NM_004288	CYTIP	cytohesin 1 interacting protein	Cyt	other	3.02	0.00128
NM_004395	DBN1	drebrin 1	Cyt	other	9.657	0.00496
NM_173674	DCBLD1	discoidin, CUB and LCCL domain containing 1	EC Sp	other	3.88	0.00609
NM_019058	DDIT4	DNA-damage-inducible transcript 4	Cyt	other	6.063	0.000207
NM_001012967	DDX60L	DEAD (Asp-Glu-Ala-Asp) box polypeptide 60-like	Other	other	5.106	0.000403
NM_004403	DFNA5	deafness, autosomal dominant 5	Cyt	other	9.969	0.00407
NM_017594	DIRAS2	DIRAS family, GTP-binding RAS-like 2	Pl Mb	enzyme	47.143	0.00488
NM_001130182	DNAJA4	DnaJ (Hsp40) homolog, subfamily A, member 4	Nucl	other	4.655	0.00563
NM_001135005	DNAJB5	DnaJ (Hsp40) homolog, subfamily B, member 5	Cyt	other	3.259	0.00417
NM_020812	DOCK6	dedicator of cytokinesis 6	Cyt	other	3.5	0.00784
NM_001935	DPP4	dipeptidyl-peptidase 4	Pl Mb	peptidase	8.93	0.00134
NM_198545	DRAXIN	dorsal inhibitory axon guidance protein	EC Sp	other	7.457	0.00702
NM_016448	DTL	denticleless E3 ubiquitin protein ligase homolog (Drosophila)	Nucl	other	3.736	0.00583
NM_004417	DUSP1	dual specificity phosphatase 1	Nucl	phosphatase	8.98	0.00119
NM_030640	DUSP16	dual specificity phosphatase 16	Nucl	phosphatase	3.042	0.000772
NM_004418	DUSP2	dual specificity phosphatase 2	Nucl	phosphatase	9.218	0.00229
NM_001394	DUSP4	dual specificity phosphatase 4	Nucl	phosphatase	154.22	0.000853
NM_004419	DUSP5	dual specificity phosphatase 5	Nucl	phosphatase	16.492	0.000778
NM_004420	DUSP8	dual specificity phosphatase 8	Nucl	phosphatase	42.083	0.000691
NM_003582	DYRK3	dual-specificity tyrosine-(Y)-phosphorylation regulated kinase 3	Nucl	kinase	21.456	0.000213
NM_033083	EAF1	ELL associated factor 1	Nucl	TR	3.333	0.00035
NM_004093	EFNB2	ephrin-B2	Pl Mb	other	6.475	0.000565
NM_001964	EGR1	early growth response 1	Nucl	TR	101.452	0.00351
NM_001199881	EGR3	early growth response 3	Nucl	TR	17.976	0.00622
NM_024930	ELOVL7	ELOVL fatty acid elongase 7	Cyt	enzyme	18.693	0.000915
NM_001423	EMP1	epithelial membrane protein 1	Pl Mb	other	6.421	0.000217
NM_001975	ENO2	enolase 2 (gamma, neuronal)	Cyt	enzyme	14.135	0.00153
NM_152512	ENTHD1	ENTH domain containing 1	Other	other	9.467	0.00056
NM_001430	EPAS1	endothelial PAS domain protein 1	Nucl	TR	3.067	0.0047
NM_001184939	EPB41L5	erythrocyte membrane protein band 4.1 like 5	Pl Mb	other	3.758	0.00116
NM_001432	EREG	epiregulin	EC Sp	GF	21.625	0.00132
NM_018948	ERRFI1	ERBB receptor feedback inhibitor 1	Cyt	other	7.648	0.00147
NM_005238	ETS1	v-ets avian erythroblastosis virus E26 oncogene homolog 1	Nucl	TR	6.016	0.000248
NM_005239	ETS2	v-ets avian erythroblastosis virus E26 oncogene homolog 2	Nucl	TR	5.191	8.87e-05
NM_001993	F3	coagulation factor III (thromboplastin, tissue factor)	Pl Mb	TMR	37.361	0.000792
NM_001033032	FAIM	Fas apoptotic inhibitory molecule	Pl Mb	other	9.044	0.00948
NM_001242312	FAM124A	family with sequence similarity 124A	Other	other	24.646	0.00359
NM_001291832	FAM132B	family with sequence similarity 132, member B	EC Sp	other	32.37	0.000971
NM_001010924	FAM171A1	family with sequence similarity 171, member A1	Cyt	other	5.656	0.00277
NM_001039762	FAM196A	family with sequence similarity 196, member A	Other	other	6.4	0.00433
NM_153690	FAM43A	family with sequence similarity 43, member A	Other	other	3.6	0.00482
NM_017709	FAM46C	family with sequence similarity 46, member C	EC Sp	other	4.145	0.0049
NM_001286445	FAM65B	family with sequence similarity 65, member B	Cyt	other	7.671	0.000658
NM_001039999	FAM83G	family with sequence similarity 83, member G	Other	other	13.652	0.000365
NM_001170631	FCAMR	Fc receptor, IgA, IgM, high affinity	Pl Mb	TMR	533.367	0.0048
NM_002000	FCAR	Fc fragment of IgA receptor	Pl Mb	other	5.67	5.81e-05
NM_001207019	FCER2	Fc fragment of IgE, low affinity II, receptor for (CD23)	Pl Mb	TMR	7.158	0.007
NM_031282	FCRL4	Fc receptor-like 4	Cyt	other	15.5	0.00922
NM_006832	FERMT2	fermitin family member 2	Cyt	other	22.217	8.05e-05
NM_005103	FEZ1	fasciculation and elongation protein zeta 1 (zygin I)	Cyt	other	19.187	0.00602
NM_001042747	FGR	FGR proto-oncogene, Src family tyrosine kinase	Nucl	kinase	9.933	0.00348
NM_001143781	FKBP11	FK506 binding protein 11, 19 kDa	Cyt	enzyme	3.931	0.00354
NM_001159920	FLT1	fms-related tyrosine kinase 1	Pl Mb	kinase	197.646	0.00324
NM_002020	FLT4	fms-related tyrosine kinase 4	Pl Mb	TMR	4.159	0.00155
NM_005252	FOS	FBJ murine osteosarcoma viral oncogene homolog	Nucl	TR	4.772	0.00244
NM_005438	FOSL1	FOS-like antigen 1	Nucl	TR	38.845	0.00191
NM_005253	FOSL2	FOS-like antigen 2	Nucl	TR	3.329	0.000158
NM_001244813	FOXP1	forkhead box P1	Nucl	other	6.81	0.00219
NM_025074	FRAS1	Fraser extracellular matrix complex subunit 1	EC Sp	other	22	0.00464
NM_001145313	FSD1L	fibronectin type III and SPRY domain containing 1-like	Other	other	3.563	0.00133
NM_002037	FYN	FYN proto-oncogene, Src family tyrosine kinase	Pl Mb	kinase	3.833	0.00343
NM_015714	G0S2	G0/G1 switch 2	Cyt	other	6.61	0.00939
NM_005254	GABPB1	GA binding protein transcription factor, beta subunit 1	Nucl	TR	4.155	0.00609
NM_001924	GADD45A	growth arrest and DNA-damage-inducible, alpha	Nucl	other	9.56	0.00394
NM_001256799	GAPDH	glyceraldehyde-3-phosphate dehydrogenase	Cyt	enzyme	4.741	0.00301
NM_001486	GCKR	glucokinase (hexokinase 4) regulator	Nucl	other	15	0.00245
NM_016591	GCNT4	glucosaminyl (N-acetyl) transferase 4, core 2	Cyt	enzyme	14.116	0.00894
NM_030792	GDPD5	glycerophosphodiester phosphodiesterase domain containing 5	Pl Mb	enzyme	3.417	0.00444
NM_005261	GEM	GTP binding protein overexpressed in skeletal muscle	Pl Mb	enzyme	90.346	0.000505
NM_005110	GFPT2	glutamine-fructose-6-phosphate transaminase 2	Cyt	enzyme	75.792	0.00473
NM_152657	GGN	gametogenetin	Nucl	other	4.22	0.00725
NM_000164	GIPR	gastric inhibitory polypeptide receptor	Pl Mb	GPCR	6.852	0.00416
NM_001128127	GK	glycerol kinase	Cyt	kinase	4.63	8.2e-05
NM_001039547	GK5	glycerol kinase 5 (putative)	Other	kinase	4.312	0.00232
NM_001042413	GLIS3	GLIS family zinc finger 3	Nucl	TR	4.073	0.00334
NM_002069	GNAI1	guanine nucleotide binding protein (G protein), alpha inhibiting activity polypeptide 1	Pl Mb	enzyme	4.99	0.00537
NM_018841	GNG12	guanine nucleotide binding protein (G protein), gamma 12	Pl Mb	enzyme	3.695	0.0092
NM_053064	GNG2	guanine nucleotide binding protein (G protein), gamma 2	Pl Mb	enzyme	8.135	5.49e-05
NM_001010917	GOLGA7B	golgin A7 family, member B	Other	other	6.481	0.00189
NM_001177676	GPR68	G protein-coupled receptor 68	Pl Mb	GPCR	3.163	0.00145
NM_003979	GPRC5A	G protein-coupled receptor, class C, group 5, member A	Pl Mb	GPCR	98.333	8.45e-05
NM_002084	GPX3	glutathione peroxidase 3	EC Sp	enzyme	3	0.00654
NM_005311	GRB10	growth factor receptor-bound protein 10	Cyt	other	3.957	0.00221
NM_005308	GRK5	G protein-coupled receptor kinase 5	Pl Mb	kinase	4.949	0.000389
NM_001191003	GSTO1	glutathione S-transferase omega 1	Cyt	enzyme	11.988	0.00504
NM_016328	GTF2IRD1	GTF2I repeat domain containing 1	Nucl	TR	8.968	0.00392
NM_001256584	GYPC	glycophorin C (Gerbich blood group)	Pl Mb	other	7.49	0.000433
NM_001945	HBEGF	heparin-binding EGF-like growth factor	EC Sp	GF	50.831	0.000316
NM_177551	HCAR2	hydroxycarboxylic acid receptor 2	Pl Mb	GPCR	21.59	0.0038
NM_006018	HCAR3	hydroxycarboxylic acid receptor 3	Pl Mb	other	22.764	0.00216
NM_020760	HECW2	HECT, C2 and WW domain containing E3 ubiquitin protein ligase 2	EC Sp	enzyme	138.133	0.00644
NM_020733	HEG1	heart development protein with EGF-like domains 1	Pl Mb	other	7.012	0.000409
NM_005524	HES1	hes family bHLH transcription factor 1	Nucl	TR	15.566	0.00121
NM_001142467	HES4	hes family bHLH transcription factor 4	Other	other	75.276	0.00841
NM_013332	HILPDA	hypoxia inducible lipid droplet-associated	Cyt	other	20.872	0.0014
NM_003526	HIST1H2BC	histone cluster 1, H2bc	Nucl	other	4.884	0.00153
NM_021058	HIST1H2BJ	histone cluster 1, H2bj	Nucl	other	9.511	0.00317
NM_006734	HIVEP2	human immunodeficiency virus type I enhancer binding protein 2	Nucl	TR	6.956	3e-05
NM_005342	HMGB3	high mobility group box 3	Nucl	other	3.171	0.00298
NR_022014	HMGN2P46	high mobility group nucleosomal binding domain 2 pseudogene 46	Other	other	3.766	0.00338
NM_004272	HOMER1	homer scaffolding protein 1	Pl Mb	other	8.207	0.00256
NM_001098540	HPSE	heparanase	Pl Mb	enzyme	7.421	0.00188
NM_001098211	HRH1	histamine receptor H1	Pl Mb	GPCR	4.648	0.000686
NR_033781	HSD3BP4	hydroxy-delta-5-steroid dehydrogenase, 3 beta, pseudogene 4	Other	enzyme	3.141	0.00449
NM_001291274	HSH2D	hematopoietic SH2 domain containing	Cyt	other	6.264	0.00814
NM_005346_3	HSPA1A/HSPA1B	heat shock 70kDa protein 1A	Cyt	enzyme	4.801	8.04e-05
NM_002155	HSPA6	heat shock 70kDa protein 6 (HSP70B')	Nucl	enzyme	5.327	0.00465
NM_001286503	HSPH1	heat shock 105kDa/110kDa protein 1	Cyt	other	11.951	0.00569
NM_022377	ICAM4	intercellular adhesion molecule 4 (Landsteiner-Wiener blood group)	Pl Mb	other	19.108	0.00367
NM_012092	ICOS	inducible T-cell co-stimulator	Pl Mb	TMR	18.389	0.00462
NM_002166	ID2	inhibitor of DNA binding 2, dominant negative helix-loop-helix protein	Nucl	TR	3.213	0.00335
NM_004907	IER2	immediate early response 2	Cyt	other	3.453	0.00517
NM_003897	IER3	immediate early response 3	Cyt	other	5.326	0.000323
NM_000572	IL10	interleukin 10	EC Sp	cytokine	4.208	0.00138
NM_002188	IL13	interleukin 13	EC Sp	cytokine	213.944	0.00368
NM_003855	IL18R1	interleukin 18 receptor 1	Pl Mb	TMR	5.442	0.00868
NM_153758	IL19	interleukin 19	EC Sp	cytokine	315.793	0.00041
NM_000575	IL1A	interleukin 1, alpha	EC Sp	cytokine	10.278	0.00133
NM_000576	IL1B	interleukin 1, beta	EC Sp	cytokine	22.403	0.000173
NM_001167929	IL1RAP	interleukin 1 receptor accessory protein	Pl Mb	TMR	3.605	0.000953
NM_018724	IL20	interleukin 20	EC Sp	cytokine	228.312	0.00316
NM_006850	IL24	interleukin 24	EC Sp	cytokine	920.65	0.00792
NM_000600	IL6	interleukin 6	EC Sp	cytokine	1073.36	0.0024
NM_199351	ILDR2	immunoglobulin-like domain containing receptor 2	Other	other	4.364	0.00792
NM_002192	INHBA	inhibin, beta A	EC Sp	GF	115.99	0.000529
NM_005542	INSIG1	insulin induced gene 1	Cyt	other	12.928	0.0032
NM_002196	INSM1	insulinoma-associated 1	Nucl	TR	10.979	0.000713
NM_178229	IQGAP3	IQ motif containing GTPase activating protein 3	Pl Mb	other	5.058	0.000185
NM_001570	IRAK2	interleukin-1 receptor-associated kinase 2	Pl Mb	kinase	8.756	1.67e-05
NM_003749	IRS2	insulin receptor substrate 2	Cyt	enzyme	3.567	0.000722
NM_002201	ISG20	interferon stimulated exonuclease gene 20kDa	Nucl	enzyme	6.204	0.00718
NM_181501	ITGA1	integrin, alpha 1	Pl Mb	other	9.328	0.00936
NM_000212	ITGB3	integrin, beta 3 (platelet glycoprotein IIIa, antigen CD61)	Pl Mb	TMR	15.44	0.00158
NM_002214	ITGB8	integrin, beta 8	Pl Mb	other	9.529	0.000137
NM_006469	IVNS1ABP	influenza virus NS1A binding protein	Nucl	other	3.048	0.000607
NM_004973	JARID2	jumonji, AT rich interactive domain 2	Nucl	TR	3.047	0.000488
NM_002228	JUN	jun proto-oncogene	Nucl	TR	8.124	0.00021
NM_015158	KANK1	KN motif and ankyrin repeat domains 1	Nucl	TR	5.469	0.00937
NM_032505	KBTBD8	kelch repeat and BTB (POZ) domain containing 8	Other	other	3.578	0.0012
NM_003740	KCNK5	potassium channel, two pore domain subfamily K, member 5	Pl Mb	ion channel	3.049	0.00134
NM_002251	KCNS1	potassium voltage-gated channel, modifier subfamily S, member 1	Pl Mb	ion channel	19	0.00728
NM_001135914	KCP	kielin/chordin-like protein	EC Sp	other	6.833	0.00918
NM_001080424	KDM6B	lysine (K)-specific demethylase 6B	EC Sp	other	3.788	0.000589
NM_006558	KHDRBS3	KH domain containing, RNA binding, signal transduction associated 3	Nucl	other	9.757	0.000699
NM_015038	KIAA0754	KIAA0754	Other	other	4.569	0.00168
NM_014875	KIF14	kinesin family member 14	Cyt	enzyme	3.807	0.00455
NM_005733	KIF20A	kinesin family member 20A	Cyt	transporter	3.253	0.000318
NM_001252103	KIF21B	kinesin family member 21B	Cyt	other	5.312	0.000445
NM_006845	KIF2C	kinesin family member 2C	Nucl	other	3.552	0.00247
NM_005655	KLF10	Kruppel-like factor 10	Nucl	TR	5.596	2.7e-06
NM_004235	KLF4	Kruppel-like factor 4 (gut)	Nucl	TR	10.577	8.55e-06
NM_001286818	KLF5	Kruppel-like factor 5 (intestinal)	Nucl	TR	9.618	0.00971
NM_014851	KLHL21	kelch-like family member 21	Cyt	other	5.871	0.000192
NM_002259	KLRC1	killer cell lectin-like receptor subfamily C, member 1	Pl Mb	TMR	8.437	0.00332
NM_001039570	KREMEN1	kringle containing transmembrane protein 1	Pl Mb	other	33.898	0.00149
NM_001143963	L1CAM	L1 cell adhesion molecule	Pl Mb	other	4.455	0.0017
NM_018407	LAPTM4B	lysosomal protein transmembrane 4 beta	Other	other	7.089	0.00019
NM_001286679	LARP6	La ribonucleoprotein domain family, member 6	Other	other	35.8	0.00218
NM_001014987	LAT	linker for activation of T cells	Pl Mb	kinase	14.941	0.000489
NM_014181	LGALSL	lectin, galactoside-binding-like	Other	other	9.139	0.000159
NM_002309	LIF	leukemia inhibitory factor	EC Sp	cytokine	66.165	0.00216
NM_002314	LIMK1	LIM domain kinase 1	Cyt	kinase	3.146	0.00103
NR_034120	LINC-PINT	long intergenic non-protein coding RNA, p53 induced transcript	Other	other	33.023	0.0012
NR_024092	LINC00515	long intergenic non-protein coding RNA 515	Other	other	15.54	0.00544
NR_026797	LINC00520	long intergenic non-protein coding RNA 520	Other	other	15.644	0.00602
NR_034149	LINC00656	long intergenic non-protein coding RNA 656	Other	other	19.5	0.00566
NR_033929	LINC00884	long intergenic non-protein coding RNA 884	Other	other	3.338	0.00173
NR_039981	LINC01004	long intergenic non-protein coding RNA 1004	Other	other	6.283	0.000156
NR_102736	LINC01599	long intergenic non-protein coding RNA 1599	Other	other	7.262	0.00401
NM_001198557	LMNB1	lamin B1	Nucl	other	5.769	0.00756
NR_015384	LOC100126784	uncharacterized LOC100126784	Other	other	52.6	0.00931
NM_001242698	LOC100130357	uncharacterized LOC100130357	Other	other	4.089	0.00234
NR_038393	LOC100506178	uncharacterized LOC100506178	Other	other	26.727	0.00987
NR_110054	LOC101926963	uncharacterized LOC101926963	Other	other	7.826	0.000612
NR_110841	LOC101927730	uncharacterized LOC101927730	Other	other	3.207	2.24e-05
NR_120430	LOC101928100	uncharacterized LOC101928100	Other	other	5.56	0.00508
NR_120564	LOC101928865	uncharacterized LOC101928865	Other	other	3.843	0.00098
NM_173354	LOC102724428/SIK1	salt-inducible kinase 1	Nucl	kinase	9.135	0.000901
NR_026967	LOC143666	uncharacterized LOC143666	Other	other	5.242	7.35e-05
NR_015421	LOC154761	family with sequence similarity 115, member C pseudogene	Other	other	4.461	0.000804
NR_015361	LOC440896	uncharacterized LOC440896	Other	other	17.33	0.00211
NM_001289109	LONRF3	LON peptidase N-terminal domain and ring finger 3	Other	other	8.531	0.00336
NM_033300	LRP8	low density lipoprotein receptor-related protein 8, apolipoprotein e receptor	Pl Mb	TMR	3.466	0.00558
NM_001010847	LRRC38	leucine rich repeat containing 38	Other	other	7.467	0.00799
NM_017724	LRRFIP2	leucine rich repeat (in FLII) interacting protein 2	EC Sp	other	8.987	0.0068
NM_181657	LTB4R	leukotriene B4 receptor	Pl Mb	GPCR	4.331	0.000406
NR_103548	LUCAT1	lung cancer associated transcript 1 (non-protein coding)	Other	other	3.521	0.000412
NM_033631	LUZP1	leucine zipper protein 1	Nucl	other	3.047	0.0025
NM_001282533	LZTS3	leucine zipper, putative tumor suppressor family member 3	Cyt	other	5.667	0.00586
NM_012323	MAFF	v-maf avian musculoaponeurotic fibrosarcoma oncogene homolog F	Nucl	TR	37.246	0.000177
NM_005491	MAMLD1	mastermind-like domain containing 1	Other	other	331.833	0.00838
NM_145109	MAP2K3	mitogen-activated protein kinase kinase 3	Cyt	kinase	4.291	0.00167
NM_145686	MAP4K4	mitogen-activated protein kinase kinase kinase kinase 4	Cyt	kinase	10.145	0.000837
NM_002751	MAPK11	mitogen-activated protein kinase 11	Cyt	kinase	3.462	0.0015
NM_032960	MAPKAPK2	mitogen-activated protein kinase-activated protein kinase 2	Nucl	kinase	3.253	0.00011
NM_001282866	MARCH8	membrane-associated ring finger (C3HC4) 8, E3 ubiquitin protein ligase	Cyt	enzyme	3.753	0.0058
NM_139355	MATK	megakaryocyte-associated tyrosine kinase	Cyt	kinase	7.508	0.00105
NM_018349	MCTP2	multiple C2 domains, transmembrane 2	Other	other	22.853	0.00908
NM_152513	MEI1	meiotic double-stranded break formation protein 1	Other	other	4.003	0.000408
NM_000245	MET	MET proto-oncogene, receptor tyrosine kinase	Pl Mb	kinase	44.611	0.00797
NM_001004431	METRNL	meteorin, glial cell differentiation regulator-like	Cyt	other	3.323	0.000254
NM_032793	MFSD2A	major facilitator superfamily domain containing 2A	Pl Mb	transporter	3.639	0.00309
NM_001267598	MGST1	microsomal glutathione S-transferase 1	Cyt	enzyme	18	0.000189
NM_001282668	MICAL2	microtubule associated monooxygenase, calponin and LIM domain containing 2	Cyt	enzyme	9.851	0.000896
NM_032867	MICALCL	MICAL C-terminal like	Cyt	other	4.013	0.00778
NR_001458	MIR155HG	MIR155 host gene	Other	other	10.703	0.00522
NR_038262	MIR210HG	MIR210 host gene	Other	other	3.633	0.00169
NR_028504	MIR22HG	MIR22 host gene	Other	other	3.479	0.00121
NR_037867	MIR3945HG	MIR3945 host gene	Other	other	9.016	0.000487
NR_033882	MLK7-AS1	MLK7 antisense RNA 1	Other	other	6.941	0.0044
NM_152649	MLKL	mixed lineage kinase domain-like	Cyt	kinase	3.738	0.00282
NM_006818	MLLT11	myeloid/lymphoid or mixed-lineage leukemia; translocated to, 11	Cyt	other	3.955	0.00861
NM_002425	MMP10	matrix metallopeptidase 10	EC Sp	peptidase	316.177	0.0025
NR_073606	MMP19	matrix metallopeptidase 19	EC Sp	peptidase	4.806	0.00494
NM_001142425	MORF4L2	mortality factor 4 like 2	Nucl	other	5.862	0.00715
NM_001261407	MPDZ	multiple PDZ domain protein	Pl Mb	other	3.364	0.00378
NM_003953	MPZL1	myelin protein zero-like 1	Pl Mb	other	3.112	0.00168
NM_181304	MRPL52	mitochondrial ribosomal protein L52	Cyt	other	4.112	0.000516
NR_037654	MTHFS	5,10-methenyltetrahydrofolate synthetase (5-formyltetrahydrofolate cyclo-ligase)	Cyt	enzyme	3.949	0.00617
NM_001145862	MTMR11	myotubularin related protein 11	Cyt	other	6.389	0.0015
NM_058173	MUCL1	mucin-like 1	Cyt	other	34.267	0.00307
NM_198530	MXRA7	matrix-remodelling associated 7	Other	other	3.893	0.0012
NM_138373	MYADM	myeloid-associated differentiation marker	Nucl	other	15.521	7.07e-05
NM_053026	MYLK	myosin light chain kinase	Cyt	kinase	3.514	0.00116
NM_032608	MYO18B	myosin XVIIIB	Cyt	other	6	0.00668
NM_001161819	MYO1B	myosin IB	Cyt	other	18.263	0.00913
NM_015194	MYO1D	myosin ID	Pl Mb	other	3.981	0.00227
NM_000260	MYO7A	myosin VIIA	Cyt	enzyme	5.933	0.00344
NM_015111	N4BP3	NEDD4 binding protein 3	Cyt	other	5.811	0.000197
NM_001031716	NABP1	nucleic acid binding protein 1	Nucl	other	3.766	0.000556
NM_005746	NAMPT	nicotinamide phosphoribosyltransferase	EC Sp	cytokine	9.379	5.07e-05
NM_000615	NCAM1	neural cell adhesion molecule 1	Pl Mb	other	4.672	0.000239
NM_022346	NCAPG	non-SMC condensin I complex, subunit G	Nucl	other	5.864	0.000423
NM_013436	NCKAP1	NCK-associated protein 1	Pl Mb	other	4.717	0.00462
NM_001543	NDST1	N-deacetylase/N-sulfotransferase (heparan glucosaminyl) 1	Cyt	enzyme	3.242	0.0013
NM_001144966	NEDD4L	neural precursor cell expressed, developmentally down-regulated 4-like, E3 ubiquitin protein ligase	Cyt	enzyme	46.485	0.000867
NM_001142393	NEDD9	neural precursor cell expressed, developmentally down-regulated 9	Nucl	other	4.888	0.00193
NM_001285485	NEURL3	neuralized E3 ubiquitin protein ligase 3	Other	enzyme	9.794	0.00368
NM_031419	NFKBIZ	nuclear factor of kappa light polypeptide gene enhancer in B-cells inhibitor, zeta	Nucl	TR	7.781	0.000945
NM_001099287	NIPAL4	NIPA-like domain containing 4	Other	other	82.345	0.00959
NR_024011	NIPSNAP3B	nipsnap homolog 3B (C. elegans)	Other	other	3.471	0.00964
NM_021077	NMB	neuromedin B	EC Sp	other	31.942	0.000997
NM_006169	NNMT	nicotinamide N-methyltransferase	Cyt	enzyme	21.976	0.000166
NM_021724	NR1D1	nuclear receptor subfamily 1, group D, member 1	Nucl	TMR	11.476	0.00281
NM_173157	NR4A1	nuclear receptor subfamily 4, group A, member 1	Nucl	TMR	41.807	0.00111
NM_006186	NR4A2	nuclear receptor subfamily 4, group A, member 2	Nucl	TMR	31.643	0.000137
NM_006981	NR4A3	nuclear receptor subfamily 4, group A, member 3	Nucl	TMR	17.749	0.0018
NM_006176	NRGN	neurogranin (protein kinase C substrate, RC3)	Other	other	26.036	0.00323
NM_020645	NRIP3	nuclear receptor interacting protein 3	Other	other	13.152	2.18e-05
NM_002526	NT5E	5'-nucleotidase, ecto (CD73)	Pl Mb	phosphatase	162.059	0.00286
NM_001005743	NUMB	numb homolog (Drosophila)	Pl Mb	other	7.789	0.000473
NM_080721	OCSTAMP	osteoclast stimulatory transmembrane protein	Other	other	4.968	0.00306
NM_020530	OSM	oncostatin M	EC Sp	cytokine	14.039	0.00105
NM_003999	OSMR	oncostatin M receptor	Pl Mb	TMR	9.081	0.00539
NM_020205	OTUD7B	OTU deubiquitinase 7B	Cyt	peptidase	3.143	0.000144
NM_001256796	P2RX4	purinergic receptor P2X, ligand gated ion channel, 4	Pl Mb	ion channel	5.174	0.00946
NR_033950	P2RX7	purinergic receptor P2X, ligand gated ion channel, 7	Pl Mb	ion channel	7.81	0.00698
NM_001142598	P4HA2	prolyl 4-hydroxylase, alpha polypeptide II	Cyt	transporter	79.583	0.00154
NR_047470	P4HA2-AS1	P4HA2 antisense RNA 1	Other	other	6.395	0.00442
NM_001166110	PALLD	palladin, cytoskeletal associated protein	Pl Mb	other	13.566	0.00253
NM_015368	PANX1	pannexin 1	Pl Mb	transporter	3.207	6.27e-05
NM_018222	PARVA	parvin, alpha	Cyt	other	3.261	0.00502
NM_002583	PAWR	PRKC, apoptosis, WT1, regulator	Nucl	TR	7.6	0.00735
NM_016580	PCDH12	protocadherin 12	Pl Mb	other	4.548	0.00183
NM_020403	PCDH9	protocadherin 9	Pl Mb	other	6.657	7.63e-05
NM_005018	PDCD1	programmed cell death 1	Pl Mb	phosphatase	8.469	0.00479
NM_000922	PDE3B	phosphodiesterase 3B, cGMP-inhibited	Cyt	enzyme	4.643	0.00906
NM_001111307	PDE4A	phosphodiesterase 4A, cAMP-specific	Cyt	enzyme	6.181	0.000225
NM_001197221	PDE4D	phosphodiesterase 4D, cAMP-specific	Cyt	enzyme	7.806	0.000338
NM_002607	PDGFA	platelet-derived growth factor alpha polypeptide	EC Sp	GF	37.139	0.00463
NM_006810	PDIA5	protein disulfide isomerase family A, member 5	Cyt	enzyme	3.629	0.000856
NR_103731	PDK1	pyruvate dehydrogenase kinase, isozyme 1	Cyt	kinase	3.484	0.00346
NM_001145443	PFKFB3	6-phosphofructo-2-kinase/fructose-2,6-biphosphatase 3	Cyt	kinase	3.204	0.000187
NM_002627	PFKP	phosphofructokinase, platelet	Cyt	kinase	4.459	0.000121
NM_001199919	PGM3	phosphoglucomutase 3	Cyt	enzyme	3.722	0.000847
NM_198040	PHC2	polyhomeotic homolog 2 (Drosophila)	Nucl	other	3.6	0.00459
NM_001286840	PHF19	PHD finger protein 19	Nucl	other	5.869	0.00144
NM_007350	PHLDA1	pleckstrin homology-like domain, family A, member 1	Cyt	other	24.227	0.0038
NM_003311	PHLDA2	pleckstrin homology-like domain, family A, member 2	Cyt	other	94	0.00409
NM_001134439	PHLDB2	pleckstrin homology-like domain, family B, member 2	Cyt	other	3.871	0.00576
NM_022068	PIEZO2	piezo-type mechanosensitive ion channel component 2	Other	ion channel	5.5	0.00858
NM_006875	PIM2	Pim-2 proto-oncogene, serine/threonine kinase	Nucl	kinase	4.296	0.000742
NM_001193621	PINLYP	phospholipase A2 inhibitor and LY6/PLAUR domain containing	Other	other	20.259	0.00405
NM_003558	PIP5K1B	phosphatidylinositol-4-phosphate 5-kinase, type I, beta	Cyt	kinase	5.3	0.00788
NM_181671	PITPNC1	phosphatidylinositol transfer protein, cytoplasmic 1	Cyt	transporter	4.952	0.00205
NM_006823	PKIA	protein kinase (cAMP-dependent, catalytic) inhibitor alpha	Cyt	other	31.235	0.00391
NM_001281445	PKIG	protein kinase (cAMP-dependent, catalytic) inhibitor gamma	Other	other	8.072	5.39e-05
NM_002659	PLAUR	plasminogen activator, urokinase receptor	Pl Mb	TMR	10.186	0.00104
NM_016445	PLEK2	pleckstrin 2	Other	other	3.337	0.00584
NR_038064	PLIN2	perilipin 2	Pl Mb	other	4.049	0.00777
NM_000935	PLOD2	procollagen-lysine, 2-oxoglutarate 5-dioxygenase 2	Cyt	enzyme	5.215	0.00431
NM_002668	PLP2	proteolipid protein 2 (colonic epithelium-enriched)	Cyt	transporter	3.648	0.00112
NM_021127	PMAIP1	phorbol-12-myristate-13-acetate-induced protein 1	Cyt	other	12.089	0.00717
NM_000270	PNP	purine nucleoside phosphorylase	Nucl	enzyme	8.523	0.000637
NM_173676	PNPLA1	patatin-like phospholipase domain containing 1	Cyt	enzyme	4.704	0.00145
NM_015723	PNPLA8	patatin-like phospholipase domain containing 8	Cyt	enzyme	12.584	0.00102
NM_014330	PPP1R15A	protein phosphatase 1, regulatory subunit 15A	Cyt	other	5.611	0.000286
NM_024607	PPP1R3B	protein phosphatase 1, regulatory subunit 3B	Cyt	other	4.924	0.00168
NM_001040125	PQLC2	PQ loop repeat containing 2	Cyt	transporter	3.055	0.00457
NM_020226	PRDM8	PR domain containing 8	Nucl	TR	16	9.38e-05
NM_001164759	PRKAR1B	protein kinase, cAMP-dependent, regulatory, type I, beta	Cyt	kinase	7.265	0.00811
NM_001161546	PROB1	proline-rich basic protein 1	Other	other	5.18	0.000849
NM_006404	PROCR	protein C receptor, endothelial	Pl Mb	other	3.512	0.00755
NM_000963	PTGS2	prostaglandin-endoperoxide synthase 2 (prostaglandin G/H synthase and cyclooxygenase)	Cyt	enzyme	500.199	0.00129
NM_012232	PTRF	polymerase I and transcript release factor	Nucl	TR	6.702	1.92e-05
NM_001272038	RAB13	RAB13, member RAS oncogene family	Pl Mb	enzyme	4.776	0.00279
NM_004794	RAB33A	RAB33A, member RAS oncogene family	Cyt	enzyme	3.253	0.00244
NM_001287062	RABGEF1	RAB guanine nucleotide exchange factor (GEF) 1	Cyt	enzyme	6.711	0.000176
NM_002872	RAC2	ras-related C3 botulinum toxin substrate 2 (rho family, small GTP binding protein Rac2)	Cyt	enzyme	8.501	7.16e-05
NM_015577	RAI14	retinoic acid induced 14	Nucl	TR	5.51	0.00164
NM_005855	RAMP1	receptor (G protein-coupled) activity modifying protein 1	Pl Mb	transporter	15.1	0.00466
NM_152545	RASGEF1B	RasGEF domain family, member 1B	Other	other	3.956	9.04e-05
NM_001164748	RASSF8	Ras association (RalGDS/AF-6) domain family (N-terminal) member 8	EC Sp	other	6.216	0.00303
NM_001134363	RBM20	RNA binding motif protein 20	Nucl	other	26.5	0.000472
NM_203418	RCAN1	regulator of calcineurin 1	Nucl	TR	26.194	0.000975
NM_001251974	RCAN2	regulator of calcineurin 2	Other	other	73.625	0.0014
NM_052862	RCSD1	RCSD domain containing 1	Other	other	5.327	0.000277
NM_001029874	REP15	RAB15 effector protein	Cyt	other	3.483	9.04e-05
NM_001145664	RFX8	RFX family member 8, lacking RFX DNA binding domain	Other	other	75.655	0.00262
NM_014059	RGCC	regulator of cell cycle	Cyt	other	7.876	0.00222
NM_002928	RGS16	regulator of G-protein signaling 16	Cyt	other	19.064	0.00264
NM_022450	RHBDF1	rhomboid 5 homolog 1 (Drosophila)	Cyt	other	5.417	0.000789
NM_004040	RHOB	ras homolog family member B	Cyt	enzyme	3.97	0.00492
NM_014899	RHOBTB3	Rho-related BTB domain containing 3	Cyt	enzyme	3.974	0.00112
NM_001042679	RHOC	ras homolog family member C	Pl Mb	enzyme	6.261	0.00795
NM_019034	RHOF	ras homolog family member F (in filopodia)	Cyt	enzyme	4.51	0.000176
NM_004310	RHOH	ras homolog family member H	Pl Mb	enzyme	58	0.0009
NM_003821	RIPK2	receptor-interacting serine-threonine kinase 2	Pl Mb	kinase	4.624	6.3e-06
NM_014746	RNF144A	ring finger protein 144A	Nucl	other	4.87	0.00533
NM_207521	RTN4	reticulon 4	Cyt	other	6.866	0.00632
NM_001122607	RUNX1	runt-related transcription factor 1	Nucl	TR	15.208	0.00844
NM_001031680	RUNX3	runt-related transcription factor 3	Nucl	TR	10.696	0.000238
NM_014806	RUSC2	RUN and SH3 domain containing 2	Cyt	other	4.161	0.00376
NM_080388	S100A16	S100 calcium binding protein A16	Nucl	other	9.654	0.00466
NM_002960	S100A3	S100 calcium binding protein A3	Other	transporter	7.537	0.000559
NM_005226	S1PR3	sphingosine-1-phosphate receptor 3	Pl Mb	GPCR	48.468	0.000149
NM_003693	SCARF1	scavenger receptor class F, member 1	Pl Mb	TMR	9.151	8.16e-05
NM_001177984	SCN8A	sodium channel, voltage gated, type VIII alpha subunit	Pl Mb	ion channel	10.333	0.00302
NM_017789	SEMA4C	sema domain, immunoglobulin domain (Ig), transmembrane domain (TM) and short cytoplasmic domain, (semaphorin) 4C	Pl Mb	other	4.285	0.000447
NM_001258032	SERINC4	serine incorporator 4	Other	other	5.051	0.00995
NM_001143818	SERPINB2	serpin peptidase inhibitor, clade B (ovalbumin), member 2	EC Sp	other	197.619	0.00394
NM_001031848	SERPINB8	serpin peptidase inhibitor, clade B (ovalbumin), member 8	Cyt	other	5.74	0.00111
NM_000185	SERPIND1	serpin peptidase inhibitor, clade D (heparin cofactor), member 1	EC Sp	other	378.75	0.00122
NM_003975	SH2D2A	SH2 domain containing 2A	Cyt	other	14.379	0.00106
NM_005490	SH2D3A	SH2 domain containing 3A	Cyt	other	6	0.000594
NM_001018009	SH3BP5	SH3-domain binding protein 5 (BTK-associated)	Cyt	other	48.115	0.000679
NM_001099289	SH3RF3	SH3 domain containing ring finger 3	Other	other	21.464	0.00741
NM_024577	SH3TC2	SH3 domain and tetratricopeptide repeats 2	Cyt	other	3.667	0.00284
NM_213602	SIGLEC15	sialic acid binding Ig-like lectin 15	Pl Mb	other	17.849	0.000365
NM_003037	SLAMF1	signaling lymphocytic activation molecule family member 1	Pl Mb	TMR	3.285	0.00339
NM_000578	SLC11A1	solute carrier family 11 (proton-coupled divalent metal ion transporter), member 1	Pl Mb	transporter	4.003	0.000421
NM_018593	SLC16A10	solute carrier family 16 (aromatic amino acid transporter), member 10	Pl Mb	transporter	6.113	0.00197
NM_006996	SLC19A2	solute carrier family 19 (thiamine transporter), member 2	Pl Mb	transporter	4.728	0.00247
NM_003057	SLC22A1	solute carrier family 22 (organic cation transporter), member 1	Pl Mb	transporter	34.611	0.00166
NM_020689	SLC24A3	solute carrier family 24 (sodium/potassium/calcium exchanger), member 3	Pl Mb	transporter	6.991	0.00324
NM_016612	SLC25A37	solute carrier family 25 (mitochondrial iron transporter), member 37	Cyt	other	4.053	0.000942
NM_006516	SLC2A1	solute carrier family 2 (facilitated glucose transporter), member 1	Pl Mb	transporter	13.582	0.0005
NM_006931	SLC2A3	solute carrier family 2 (facilitated glucose transporter), member 3	Pl Mb	transporter	5.214	7.41e-05
NM_013309	SLC30A4	solute carrier family 30 (zinc transporter), member 4	Cyt	transporter	4.441	0.000505
NM_001128431	SLC39A14	solute carrier family 39 (zinc transporter), member 14	Pl Mb	transporter	27.078	0.00318
NM_173854	SLC41A1	solute carrier family 41 (magnesium transporter), member 1	Pl Mb	transporter	3.83	0.00354
NM_001270649	SLC5A10	solute carrier family 5 (sodium/sugar cotransporter), member 10	Cyt	transporter	5.953	0.00244
NM_001142806	SLC6A8	solute carrier family 6 (neurotransmitter transporter), member 8	Cyt	transporter	3.031	0.000249
NM_003486	SLC7A5	solute carrier family 7 (amino acid transporter light chain, L system), member 5	Pl Mb	transporter	6.572	0.000247
NM_016354	SLCO4A1	solute carrier organic anion transporter family, member 4A1	Pl Mb	transporter	102.773	0.00039
NM_001031628	SMAGP	small cell adhesion glycoprotein	Cyt	other	7.209	0.000415
NM_032947	SMIM3	small integral membrane protein 3	Other	ion channel	3.222	0.0025
NM_175839	SMOX	spermine oxidase	Cyt	enzyme	6.23	0.00294
NM_005985	SNAI1	snail family zinc finger 1	Nucl	TR	28.084	0.00131
NM_003082	SNAPC1	small nuclear RNA activating complex, polypeptide 1, 43kDa	Nucl	other	8.025	0.00551
NM_016224	SNX9	sorting nexin 9	Cyt	transporter	3.948	0.000509
NM_003745	SOCS1	suppressor of cytokine signaling 1	Cyt	other	5.531	0.00391
NM_003955	SOCS3	suppressor of cytokine signaling 3	Cyt	phosphatase	6.491	3.07e-05
NM_020777	SORCS2	sortilin-related VPS10 domain containing receptor 2	Pl Mb	transporter	6.571	0.00585
NM_005686	SOX13	SRY (sex determining region Y)-box 13	Nucl	TR	4.258	0.00217
NM_007237	SP140	SP140 nuclear body protein	Nucl	TR	5.562	0.00549
NM_006461	SPAG5	sperm associated antigen 5	Nucl	peptidase	4.536	0.00151
NR_040012	SPAG5-AS1	SPAG5 antisense RNA 1	Other	other	3.395	0.00427
NM_001251830	SPP1	secreted phosphoprotein 1	EC Sp	cytokine	18.577	1.57e-06
NM_005842	SPRY2	sprouty RTK signaling antagonist 2	Pl Mb	other	10.13	0.00347
NM_001127496	SPRY4	sprouty RTK signaling antagonist 4	Pl Mb	other	16.621	0.00674
NM_025106	SPSB1	splA/ryanodine receptor domain and SOCS box containing 1	Cyt	other	8.636	0.000123
NM_178313	SPTBN1	spectrin, beta, non-erythrocytic 1	Pl Mb	other	5.798	0.00703
NM_020762	SRGAP1	SLIT-ROBO Rho GTPase activating protein 1	Cyt	other	4.308	0.00301
NM_001050	SSTR2	somatostatin receptor 2	Pl Mb	GPCR	15.849	0.00117
NR_037652	ST20	suppressor of tumorigenicity 20	Other	other	4.876	0.00723
NR_046683	ST3GAL6-AS1	ST3GAL6 antisense RNA 1	Other	other	3.619	0.00321
NM_001004470	ST8SIA6	ST8 alpha-N-acetyl-neuraminide alpha-2,8-sialyltransferase 6	Cyt	enzyme	3.253	0.00517
NM_003151	STAT4	signal transducer and activator of transcription 4	Nucl	TR	3.887	0.00228
NM_012449	STEAP1	six transmembrane epithelial antigen of the prostate 1	Pl Mb	transporter	45	0.00129
NM_016542	STK26	serine/threonine protein kinase 26	Nucl	kinase	3.029	0.00135
NM_006873	STON1	stonin 1	Pl Mb	other	4.11	0.00294
NM_001134336	STRIP2	striatin interacting protein 2	Cyt	other	61.187	0.00833
NM_033025	SYDE1	synapse defective 1, Rho GTPase, homolog 1 (C. elegans)	Cyt	other	16.333	0.00249
NM_133499	SYN1	synapsin I	Pl Mb	transporter	5.76	0.00307
NM_003898	SYNJ2	synaptojanin 2	Cyt	phosphatase	48.065	0.00259
NM_007286	SYNPO	synaptopodin	Cyt	other	3.243	0.00722
NM_001130026	TCAF2	TRPM8 channel-associated factor 2	Pl Mb	other	3.557	0.00225
NM_153046	TDRD9	tudor domain containing 9	Cyt	other	9.011	0.000343
NM_178548	TFAP2E	transcription factor AP-2 epsilon (activating enhancer binding protein 2 epsilon)	Nucl	TR	4.435	0.00268
NM_001032281	TFPI	tissue factor pathway inhibitor (lipoprotein-associated coagulation inhibitor)	EC Sp	other	7.087	0.000166
NR_036634	TGFBR3	transforming growth factor, beta receptor III	Pl Mb	kinase	3.614	0.00718
NM_003244	TGIF1	TGFB-induced factor homeobox 1	Nucl	TR	3.245	0.00187
NM_004613	TGM2	transglutaminase 2	Cyt	enzyme	8.72	0.000791
NM_000361	THBD	thrombomodulin	Pl Mb	TMR	34.799	0.000933
NM_138463	TLCD1	TLC domain containing 1	Other	other	4.495	0.00903
NM_014220	TM4SF1	transmembrane 4 L six family member 1	Pl Mb	other	436.97	0.00676
NM_138461	TM4SF19	transmembrane 4 L six family member 19	Other	other	10.177	0.000247
NM_020698	TMCC3	transmembrane and coiled-coil domain family 3	Other	other	11.29	0.000977
NM_015444	TMEM158	transmembrane protein 158 (gene/pseudogene)	Pl Mb	other	4.661	0.0016
NM_145316	TMEM217	transmembrane protein 217	Other	other	85.75	0.00129
NM_001017970	TMEM30B	transmembrane protein 30B	Other	other	8.667	0.0048
NM_203411	TMEM88	transmembrane protein 88	Other	other	94.333	0.0034
NM_001289001	TMPRSS6	transmembrane protease, serine 6	Pl Mb	peptidase	8	0.0092
NM_000594_4	TNF	tumor necrosis factor	EC Sp	cytokine	36.985	0.00741
NM_016639	TNFRSF12A	tumor necrosis factor receptor superfamily, member 12A	Pl Mb	TMR	6.746	0.000294
NM_001066	TNFRSF1B	tumor necrosis factor receptor superfamily, member 1B	Pl Mb	TMR	3.788	0.0038
NM_003701	TNFSF11	tumor necrosis factor (ligand) superfamily, member 11	EC Sp	cytokine	10.341	0.00115
NM_003807	TNFSF14	tumor necrosis factor (ligand) superfamily, member 14	EC Sp	cytokine	7.424	0.00706
NM_005118	TNFSF15	tumor necrosis factor (ligand) superfamily, member 15	EC Sp	cytokine	51.405	0.000803
NM_003326	TNFSF4	tumor necrosis factor (ligand) superfamily, member 4	EC Sp	cytokine	23.565	0.00468
NM_003811	TNFSF9	tumor necrosis factor (ligand) superfamily, member 9	Pl Mb	cytokine	3.209	0.0022
NM_001252386	TNIP1	TNFAIP3 interacting protein 1	Nucl	other	3.903	9.17e-05
NM_001128843	TNIP3	TNFAIP3 interacting protein 3	Other	other	9.296	0.00252
NM_198316	TNS2	tensin 2	Pl Mb	other	6.412	0.00392
NM_001067	TOP2A	topoisomerase (DNA) II alpha	Nucl	enzyme	4.211	0.00382
NM_001166392	TPBG	trophoblast glycoprotein	Pl Mb	other	11.993	0.00954
NM_001043352	TPM3	tropomyosin 3	Cyt	other	3.242	0.000805
NR_073377	TPRA1	transmembrane protein, adipocyte asscociated 1	Pl Mb	GPCR	4.212	0.00258
NM_001190947	TRAF1	TNF receptor-associated factor 1	Cyt	other	17.161	0.000418
NM_147686	TRAF3IP2	TRAF3 interacting protein 2	Cyt	other	3.975	0.000464
NM_004295	TRAF4	TNF receptor-associated factor 4	Cyt	other	7.542	0.00973
NM_001242589	TREM1	triggering receptor expressed on myeloid cells 1	Pl Mb	TMR	36.368	0.0024
NM_024807	TREML2	triggering receptor expressed on myeloid cells-like 2	Pl Mb	other	5.42	0.0053
NM_021158	TRIB3	tribbles pseudokinase 3	Nucl	kinase	27.192	0.00118
NM_018700	TRIM36	tripartite motif containing 36	Cyt	other	3.57	0.000248
NM_182985	TRIM69	tripartite motif containing 69	Nucl	enzyme	9.5	0.0099
NM_015163	TRIM9	tripartite motif containing 9	Cyt	enzyme	39	0.00102
NM_020810	TRMT5	tRNA methyltransferase 5	Other	other	3.625	5.99e-05
NM_138551	TSLP	thymic stromal lymphopoietin	EC Sp	cytokine	98.6	0.00321
NM_022117	TSPYL2	TSPY-like 2	Nucl	other	6.632	6.25e-05
NM_001069	TUBB2A	tubulin, beta 2A class IIa	Cyt	other	3.544	0.0019
NM_178012	TUBB2B	tubulin, beta 2B class IIb	Cyt	other	10.58	0.00267
NM_006086	TUBB3	tubulin, beta 3 class III	Cyt	other	6.62	0.00221
NM_032525	TUBB6	tubulin, beta 6 class V	Cyt	other	3.82	0.000136
NM_003330	TXNRD1	thioredoxin reductase 1	Cyt	enzyme	3.729	0.00647
NM_033199	UCN2	urocortin 2	EC Sp	other	20.5	0.00727
NM_080911	UNG	uracil DNA glycosylase	Nucl	enzyme	3.337	0.00944
NM_003364	UPP1	uridine phosphorylase 1	Cyt	enzyme	7.123	7.9e-06
NM_019050	USP53	ubiquitin specific peptidase 53	EC Sp	enzyme	3.052	3.66e-05
NM_153477	UXT	ubiquitously-expressed, prefoldin-like chaperone	Cyt	other	5.433	0.00727
NR_034083	VAC14-AS1	VAC14 antisense RNA 1	Other	other	4.4	0.000679
NM_001017535	VDR	vitamin D (1,25- dihydroxyvitamin D3) receptor	Nucl	TR	3.131	0.00546
NM_003378	VGF	VGF nerve growth factor inducible	EC Sp	GF	38.667	0.00962
NM_015058	VWA8	von Willebrand factor A domain containing 8	Other	other	6.365	0.00059
NM_001079539	XBP1	X-box binding protein 1	Nucl	TR	9.181	0.0038
NM_018053	XKR8	XK, Kell blood group complex subunit-related family, member 8	Pl Mb	other	3.414	5.24e-05
NM_005433	YES1	YES proto-oncogene 1, Src family tyrosine kinase	Cyt	kinase	4.491	0.00426
NM_001127400	YPEL5	yippee-like 5	Nucl	other	3.167	0.00421
NM_024508	ZBED2	zinc finger, BED-type containing 2	Other	other	15.462	0.00377
NM_001018011	ZBTB16	zinc finger and BTB domain containing 16	Nucl	TR	3.679	0.00949
NM_014383	ZBTB32	zinc finger and BTB domain containing 32	Nucl	TR	13.947	0.000132
NM_014007	ZBTB43	zinc finger and BTB domain containing 43	Nucl	other	3.87	0.00199
NM_025079	ZC3H12A	zinc finger CCCH-type containing 12A	Cyt	other	3.301	0.000186
NM_001134387	ZDHHC4	zinc finger, DHHC-type containing 4	Cyt	other	3.139	0.00342
NR_024284	ZEB1-AS1	ZEB1 antisense RNA 1	Other	other	8.743	0.00659
NM_003407	ZFP36	ZFP36 ring finger protein	Nucl	TR	3.471	0.000698
NM_020972	ZFYVE28	zinc finger, FYVE domain containing 28	Cyt	other	5.515	0.00377
NR_015429	ZMIZ1-AS1	ZMIZ1 antisense RNA 1	Other	other	9.69	0.000872
NM_001265588	ZNF267	zinc finger protein 267	Nucl	other	5.235	0.00761
NM_018660	ZNF395	zinc finger protein 395	Cyt	other	5.501	0.00422
NM_001080470	ZNF697	zinc finger protein 697	Other	other	4.725	6.13e-05
NM_025069	ZNF703	zinc finger protein 703	Nucl	other	6.435	0.00876
NM_178457	ZNF831	zinc finger protein 831	Other	other	3.437	0.00937

## Sheet: Supplementary Table S2
SUPPLEMENTARY TABLE S2: List of complete GO terms enriched in M2-BCG compared to M2. Output from Gene Ontology Consortium.
GO Term	Homo sapiens - Background frequency	M2-BCG vs M2 frequency	Expected	(Over/ under)	Fold Enrichment	P-value
GO:0048583~regulation of response to stimulus	3555	194	88.13	+	2.2	8.02e-25
GO:0010646~regulation of cell communication	3019	168	74.84	+	2.24	3.2e-21
GO:0050896~response to stimulus	7621	303	188.93	+	1.6	1.52e-20
GO:0023051~regulation of signaling	2870	161	71.15	+	2.26	2.2e-20
GO:0002376~immune system process	2163	134	53.62	+	2.5	1.11e-19
GO:0009966~regulation of signal transduction	2538	147	62.92	+	2.34	2.43e-19
GO:0065007~biological regulation	11133	384	276	+	1.39	8.1e-19
GO:0048518~positive regulation of biological process	5302	233	131.44	+	1.77	2.68e-18
GO:0048522~positive regulation of cellular process	4586	211	113.69	+	1.86	4.82e-18
GO:0042325~regulation of phosphorylation	1419	100	35.18	+	2.84	3.04e-17
NA~single-organism process	12755	415	316.21	+	1.31	4.64e-17
GO:0050794~regulation of cellular process	10120	356	250.88	+	1.42	4.95e-17
GO:0050789~regulation of biological process	10614	367	263.13	+	1.39	8.16e-17
GO:0007165~signal transduction	4801	213	119.02	+	1.79	2.48e-16
NA~single-organism cellular process	11415	384	282.99	+	1.36	2.52e-16
GO:0051716~cellular response to stimulus	6227	254	154.37	+	1.65	2.65e-16
NA~regulation of intracellular signal transduction	1571	104	38.95	+	2.67	3.7e-16
GO:0010033~response to organic substance	2636	143	65.35	+	2.19	4.88e-16
GO:0001932~regulation of protein phosphorylation	1330	94	32.97	+	2.85	4.9e-16
GO:0070887~cellular response to chemical stimulus	2404	134	59.6	+	2.25	1.16e-15
GO:0007154~cell communication	5325	226	132.01	+	1.71	1.89e-15
GO:0048584~positive regulation of response to stimulus	2033	120	50.4	+	2.38	2.16e-15
GO:0019220~regulation of phosphate metabolic process	1653	105	40.98	+	2.56	4.37e-15
NA~single organism signaling	5192	221	128.71	+	1.72	4.79e-15
GO:0006950~response to stress	3648	174	90.44	+	1.92	5.12e-15
GO:0023052~signaling	5195	221	128.79	+	1.72	5.15e-15
GO:0051174~regulation of phosphorus metabolic process	1666	105	41.3	+	2.54	7.55e-15
GO:0009605~response to external stimulus	2080	120	51.57	+	2.33	1.26e-14
NA~response to chemical	3968	183	98.37	+	1.86	1.29e-14
GO:0051240~positive regulation of multicellular organismal process	1357	91	33.64	+	2.71	5.77e-14
GO:0007275~multicellular organismal development	4571	199	113.32	+	1.76	9.41e-14
GO:0032502~developmental process	5291	220	131.17	+	1.68	1.07e-13
GO:0002682~regulation of immune system process	1473	95	36.52	+	2.6	1.14e-13
NA~single-multicellular organism process	6193	245	153.53	+	1.6	1.61e-13
GO:0048519~negative regulation of biological process	4372	192	108.39	+	1.77	2.14e-13
GO:0031399~regulation of protein modification process	1679	102	41.62	+	2.45	3.12e-13
GO:0071310~cellular response to organic substance	1978	113	49.04	+	2.3	3.41e-13
GO:0006955~immune response	1430	92	35.45	+	2.6	4.78e-13
NA~single-organism developmental process	5209	215	129.14	+	1.66	8.3e-13
GO:0048856~anatomical structure development	4699	200	116.49	+	1.72	8.83e-13
GO:0007166~cell surface receptor signaling pathway	2180	119	54.04	+	2.2	1.13e-12
GO:0051239~regulation of multicellular organismal process	2381	126	59.03	+	2.13	1.17e-12
NA~response to oxygen-containing compound	1453	92	36.02	+	2.55	1.27e-12
GO:0009987~cellular process	14147	432	350.72	+	1.23	2.4e-12
GO:0048523~negative regulation of cellular process	4025	178	99.78	+	1.78	3.4e-12
GO:0048731~system development	4011	177	99.44	+	1.78	5.35e-12
GO:0032501~multicellular organismal process	6444	247	159.75	+	1.55	6.26e-12
GO:0032496~response to lipopolysaccharide	270	36	6.69	+	> 5	7.24e-12
GO:0032879~regulation of localization	2267	120	56.2	+	2.14	7.7e-12
GO:0033993~response to lipid	772	62	19.14	+	3.24	7.95e-12
GO:0065009~regulation of molecular function	2711	135	67.21	+	2.01	8.51e-12
GO:0002684~positive regulation of immune system process	866	66	21.47	+	3.07	1.02e-11
GO:0006954~inflammatory response	432	45	10.71	+	4.2	1.29e-11
GO:0050793~regulation of developmental process	2112	114	52.36	+	2.18	1.31e-11
NA~regulation of response to wounding	383	42	9.49	+	4.42	2.14e-11
GO:0006952~defense response	1507	91	37.36	+	2.44	3.17e-11
GO:0002237~response to molecule of bacterial origin	284	36	7.04	+	> 5	3.26e-11
GO:0043207~response to external biotic stimulus	699	57	17.33	+	3.29	6.71e-11
GO:0051707~response to other organism	699	57	17.33	+	3.29	6.71e-11
GO:0042127~regulation of cell proliferation	1475	89	36.57	+	2.43	7.05e-11
GO:0010647~positive regulation of cell communication	1662	96	41.2	+	2.33	7.1e-11
NA~movement of cell or subcellular component	1503	90	37.26	+	2.42	7.5e-11
GO:0040011~locomotion	1354	84	33.57	+	2.5	1.02e-10
GO:0032268~regulation of cellular protein metabolic process	2364	120	58.61	+	2.05	1.52e-10
GO:0009967~positive regulation of signal transduction	1398	85	34.66	+	2.45	2.08e-10
GO:0023056~positive regulation of signaling	1533	90	38	+	2.37	2.32e-10
GO:0008150~biological_process	16542	473	410.09	+	1.15	2.48e-10
GO:0009607~response to biotic stimulus	728	57	18.05	+	3.16	3.57e-10
GO:0006935~chemotaxis	779	59	19.31	+	3.06	4.96e-10
GO:0042330~taxis	779	59	19.31	+	3.06	4.96e-10
GO:0045859~regulation of protein kinase activity	825	61	20.45	+	2.98	5.01e-10
GO:0045937~positive regulation of phosphate metabolic process	1114	73	27.62	+	2.64	5.22e-10
GO:0010562~positive regulation of phosphorus metabolic process	1114	73	27.62	+	2.64	5.22e-10
GO:0051246~regulation of protein metabolic process	2530	124	62.72	+	1.98	5.9e-10
GO:0042327~positive regulation of phosphorylation	994	68	24.64	+	2.76	5.92e-10
GO:0050790~regulation of catalytic activity	2244	114	55.63	+	2.05	7.98e-10
GO:0043549~regulation of kinase activity	872	62	21.62	+	2.87	1.65e-09
GO:0060326~cell chemotaxis	164	26	4.07	+	> 5	1.69e-09
GO:0016477~cell migration	759	57	18.82	+	3.03	1.93e-09
GO:0042326~negative regulation of phosphorylation	382	39	9.47	+	4.12	1.95e-09
GO:0030335~positive regulation of cell migration	347	37	8.6	+	4.3	2.32e-09
GO:0009617~response to bacterium	463	43	11.48	+	3.75	2.52e-09
GO:0051094~positive regulation of developmental process	1104	71	27.37	+	2.59	2.9e-09
GO:0032101~regulation of response to external stimulus	862	61	21.37	+	2.85	3.2e-09
GO:0030334~regulation of cell migration	599	49	14.85	+	3.3	5.2e-09
GO:2000147~positive regulation of cell motility	357	37	8.85	+	4.18	5.29e-09
GO:0031325~positive regulation of cellular metabolic process	2904	133	71.99	+	1.85	7.83e-09
GO:0048870~cell motility	834	59	20.68	+	2.85	8.15e-09
GO:0051674~localization of cell	834	59	20.68	+	2.85	8.15e-09
GO:0001934~positive regulation of protein phosphorylation	958	64	23.75	+	2.69	9.65e-09
GO:0051272~positive regulation of cellular component movement	365	37	9.05	+	4.09	1e-08
GO:2000145~regulation of cell motility	634	50	15.72	+	3.18	1.11e-08
GO:0035556~intracellular signal transduction	1816	96	45.02	+	2.13	1.26e-08
NA~positive regulation of intracellular signal transduction	964	64	23.9	+	2.68	1.26e-08
GO:0031401~positive regulation of protein modification process	1144	71	28.36	+	2.5	1.5e-08
GO:0045595~regulation of cell differentiation	1489	84	36.91	+	2.28	1.57e-08
GO:0040017~positive regulation of locomotion	374	37	9.27	+	3.99	2.01e-08
GO:0009893~positive regulation of metabolic process	3529	151	87.49	+	1.73	2.54e-08
GO:0008284~positive regulation of cell proliferation	813	57	20.16	+	2.83	2.9e-08
GO:0040012~regulation of locomotion	700	52	17.35	+	3	3.47e-08
GO:2000026~regulation of multicellular organismal development	1517	84	37.61	+	2.23	4.06e-08
GO:0009719~response to endogenous stimulus	1545	85	38.3	+	2.22	4.12e-08
GO:0051338~regulation of transferase activity	967	63	23.97	+	2.63	4.21e-08
NA~response to cytokine	730	53	18.1	+	2.93	4.94e-08
GO:0043067~regulation of programmed cell death	1424	80	35.3	+	2.27	7.07e-08
GO:0019222~regulation of metabolic process	6588	236	163.32	+	1.44	1.29e-07
GO:0080134~regulation of response to stress	1415	79	35.08	+	2.25	1.31e-07
GO:0045597~positive regulation of cell differentiation	799	55	19.81	+	2.78	1.42e-07
NA~cellular response to oxygen-containing compound	924	60	22.91	+	2.62	1.62e-07
GO:0051270~regulation of cellular component movement	709	51	17.58	+	2.9	1.76e-07
GO:0010941~regulation of cell death	1508	82	37.38	+	2.19	1.86e-07
GO:0001819~positive regulation of cytokine production	366	35	9.07	+	3.86	1.99e-07
GO:0042981~regulation of apoptotic process	1407	78	34.88	+	2.24	2.52e-07
GO:0048585~negative regulation of response to stimulus	1304	74	32.33	+	2.29	3.06e-07
GO:0050865~regulation of cell activation	454	39	11.26	+	3.47	3.22e-07
GO:0043408~regulation of MAPK cascade	771	53	19.11	+	2.77	3.56e-07
GO:0065008~regulation of biological quality	3134	135	77.7	+	1.74	3.79e-07
GO:0001817~regulation of cytokine production	543	43	13.46	+	3.19	3.93e-07
GO:0045936~negative regulation of phosphate metabolic process	503	41	12.47	+	3.29	4.81e-07
GO:0010563~negative regulation of phosphorus metabolic process	503	41	12.47	+	3.29	4.81e-07
GO:0010604~positive regulation of macromolecule metabolic process	2741	122	67.95	+	1.8	6.04e-07
GO:0001933~negative regulation of protein phosphorylation	345	33	8.55	+	3.86	7.4e-07
GO:0030154~cell differentiation	3372	141	83.6	+	1.69	9.48e-07
GO:0032270~positive regulation of cellular protein metabolic process	1396	76	34.61	+	2.2	1.07e-06
GO:0030595~leukocyte chemotaxis	115	19	2.85	+	> 5	1.49e-06
GO:0048513~organ development	2784	122	69.02	+	1.77	1.6e-06
GO:0019221~cytokine-mediated signaling pathway	487	39	12.07	+	3.23	2.36e-06
NA~response to hormone	1019	61	25.26	+	2.41	2.61e-06
NA~response to nitrogen compound	994	60	24.64	+	2.43	2.7e-06
GO:0051247~positive regulation of protein metabolic process	1489	78	36.91	+	2.11	3.41e-06
GO:0014070~response to organic cyclic compound	798	52	19.78	+	2.63	3.49e-06
NA~myeloid leukocyte migration	95	17	2.36	+	> 5	4.13e-06
GO:0031323~regulation of cellular metabolic process	5814	209	144.13	+	1.45	4.27e-06
GO:0043065~positive regulation of apoptotic process	570	42	14.13	+	2.97	5.6e-06
NA~response to organonitrogen compound	913	56	22.63	+	2.47	6.27e-06
GO:0048869~cellular developmental process	3543	143	87.83	+	1.63	7.64e-06
GO:0002694~regulation of leukocyte activation	423	35	10.49	+	3.34	8.64e-06
GO:0009892~negative regulation of metabolic process	2481	110	61.51	+	1.79	8.66e-06
GO:0010648~negative regulation of cell communication	1159	65	28.73	+	2.26	8.69e-06
GO:0043068~positive regulation of programmed cell death	579	42	14.35	+	2.93	8.83e-06
GO:0032880~regulation of protein localization	900	55	22.31	+	2.47	1.02e-05
GO:0071396~cellular response to lipid	364	32	9.02	+	3.55	1.09e-05
GO:0071345~cellular response to cytokine stimulus	632	44	15.67	+	2.81	1.19e-05
GO:0010942~positive regulation of cell death	609	43	15.1	+	2.85	1.23e-05
GO:0022603~regulation of anatomical structure morphogenesis	857	53	21.25	+	2.49	1.4e-05
GO:0030155~regulation of cell adhesion	612	43	15.17	+	2.83	1.42e-05
GO:0050727~regulation of inflammatory response	269	27	6.67	+	4.05	1.42e-05
GO:0023057~negative regulation of signaling	1147	64	28.44	+	2.25	1.44e-05
GO:0060341~regulation of cellular localization	1175	65	29.13	+	2.23	1.48e-05
GO:0022407~regulation of cell-cell adhesion	370	32	9.17	+	3.49	1.61e-05
GO:0051249~regulation of lymphocyte activation	370	32	9.17	+	3.49	1.61e-05
GO:0031347~regulation of defense response	738	48	18.3	+	2.62	1.81e-05
GO:0050900~leukocyte migration	256	26	6.35	+	4.1	2.23e-05
GO:0080090~regulation of primary metabolic process	5631	201	139.6	+	1.44	2.27e-05
GO:0009653~anatomical structure morphogenesis	2341	104	58.04	+	1.79	2.53e-05
GO:0007167~enzyme linked receptor protein signaling pathway	1004	58	24.89	+	2.33	2.65e-05
GO:0060255~regulation of macromolecule metabolic process	5607	200	139	+	1.44	2.74e-05
GO:0051128~regulation of cellular component organization	2160	98	53.55	+	1.83	2.83e-05
GO:0044093~positive regulation of molecular function	1738	84	43.09	+	1.95	2.85e-05
GO:0051049~regulation of transport	1715	83	42.52	+	1.95	3.39e-05
GO:0071495~cellular response to endogenous stimulus	1119	62	27.74	+	2.23	3.44e-05
GO:0001944~vasculature development	470	36	11.65	+	3.09	3.62e-05
GO:0009611~response to wounding	738	47	18.3	+	2.57	5.1e-05
GO:0051050~positive regulation of transport	866	52	21.47	+	2.42	5.3e-05
NA~positive regulation of hemopoiesis	160	20	3.97	+	> 5	5.44e-05
NA~positive regulation of response to wounding	144	19	3.57	+	> 5	5.54e-05
GO:0051222~positive regulation of protein transport	417	33	10.34	+	3.19	7.51e-05
GO:0007399~nervous system development	2271	100	56.3	+	1.78	8.62e-05
GO:0002687~positive regulation of leukocyte migration	103	16	2.55	+	> 5	9.4e-05
GO:0031324~negative regulation of cellular metabolic process	2213	98	54.86	+	1.79	9.5e-05
GO:0045860~positive regulation of protein kinase activity	584	40	14.48	+	2.76	0.000106
GO:0033673~negative regulation of kinase activity	220	23	5.45	+	4.22	0.000109
GO:0034110~regulation of homotypic cell-cell adhesion	297	27	7.36	+	3.67	0.000109
GO:0001568~blood vessel development	446	34	11.06	+	3.08	0.00011
GO:0033674~positive regulation of kinase activity	609	41	15.1	+	2.72	0.000111
GO:0007169~transmembrane receptor protein tyrosine kinase signaling pathway	783	48	19.41	+	2.47	0.000112
NA~negative regulation of response to wounding	151	19	3.74	+	> 5	0.000117
GO:0016310~phosphorylation	1269	66	31.46	+	2.1	0.000118
NA~regulation of secretion by cell	611	41	15.15	+	2.71	0.000121
GO:0032103~positive regulation of response to external stimulus	383	31	9.49	+	3.26	0.000129
GO:0050714~positive regulation of protein secretion	187	21	4.64	+	4.53	0.000141
GO:0043085~positive regulation of catalytic activity	1476	73	36.59	+	1.99	0.000142
GO:0032870~cellular response to hormone stimulus	690	44	17.11	+	2.57	0.000153
GO:0051179~localization	4683	171	116.1	+	1.47	0.00016
GO:0051248~negative regulation of protein metabolic process	1004	56	24.89	+	2.25	0.000166
GO:0050730~regulation of peptidyl-tyrosine phosphorylation	209	22	5.18	+	4.25	0.0002
GO:0050776~regulation of immune response	930	53	23.06	+	2.3	0.000206
GO:0009968~negative regulation of signal transduction	1039	57	25.76	+	2.21	0.000215
GO:0071222~cellular response to lipopolysaccharide	127	17	3.15	+	> 5	0.000279
GO:0042060~wound healing	658	42	16.31	+	2.57	0.000317
GO:0070201~regulation of establishment of protein localization	785	47	19.46	+	2.42	0.000321
GO:0002696~positive regulation of leukocyte activation	273	25	6.77	+	3.69	0.000326
GO:0006468~protein phosphorylation	944	53	23.4	+	2.26	0.000331
GO:0050708~regulation of protein secretion	378	30	9.37	+	3.2	0.000335
NA~negative regulation of intracellular signal transduction	400	31	9.92	+	3.13	0.000336
NA~positive regulation of leukocyte differentiation	129	17	3.2	+	> 5	0.000348
GO:0008283~cell proliferation	661	42	16.39	+	2.56	0.000359
GO:0043410~positive regulation of MAPK cascade	589	39	14.6	+	2.67	0.000388
GO:0051347~positive regulation of transferase activity	665	42	16.49	+	2.55	0.000422
GO:0006793~phosphorus metabolic process	2067	91	51.24	+	1.78	0.000465
GO:0031400~negative regulation of protein modification process	569	38	14.11	+	2.69	0.000467
GO:0009628~response to abiotic stimulus	1119	59	27.74	+	2.13	0.000467
GO:0007155~cell adhesion	1037	56	25.71	+	2.18	0.000482
NA~positive regulation of secretion by cell	301	26	7.46	+	3.48	0.000542
GO:0022610~biological adhesion	1041	56	25.81	+	2.17	0.000546
GO:0006469~negative regulation of protein kinase activity	203	21	5.03	+	4.17	0.000551
GO:0051223~regulation of protein transport	724	44	17.95	+	2.45	0.000588
GO:0071219~cellular response to molecule of bacterial origin	134	17	3.32	+	> 5	0.000593
GO:0050867~positive regulation of cell activation	282	25	6.99	+	3.58	0.000598
GO:0032147~activation of protein kinase activity	457	33	11.33	+	2.91	0.000622
GO:0006796~phosphate-containing compound metabolic process	2020	89	50.08	+	1.78	0.000648
NA~regulation of hemopoiesis	304	26	7.54	+	3.45	0.000655
GO:0048520~positive regulation of behavior	135	17	3.35	+	> 5	0.000658
GO:0001775~cell activation	651	41	16.14	+	2.54	0.000659
GO:0045321~leukocyte activation	413	31	10.24	+	3.03	0.000675
NA~regulation of leukocyte cell-cell adhesion	288	25	7.14	+	3.5	0.000883
GO:0051251~positive regulation of lymphocyte activation	249	23	6.17	+	3.73	0.000975
GO:0002690~positive regulation of leukocyte chemotaxis	78	13	1.93	+	> 5	0.00099
GO:0048514~blood vessel morphogenesis	376	29	9.32	+	3.11	0.00102
GO:0051047~positive regulation of secretion	333	27	8.26	+	3.27	0.00105
GO:0051046~regulation of secretion	663	41	16.44	+	2.49	0.00106
GO:0044092~negative regulation of molecular function	1037	55	25.71	+	2.14	0.00113
GO:0010605~negative regulation of macromolecule metabolic process	2207	94	54.71	+	1.72	0.00122
NA~regulation of leukocyte differentiation	233	22	5.78	+	3.81	0.00127
GO:0097305~response to alcohol	316	26	7.83	+	3.32	0.00136
GO:0032269~negative regulation of cellular protein metabolic process	938	51	23.25	+	2.19	0.00159
GO:0032743~positive regulation of interleukin-2 production	33	9	0.82	+	> 5	0.00159
GO:0071900~regulation of protein serine/threonine kinase activity	430	31	10.66	+	2.91	0.0016
NA~positive regulation of leukocyte cell-cell adhesion	198	20	4.91	+	4.07	0.00163
GO:0071621~granulocyte chemotaxis	68	12	1.69	+	> 5	0.00165
GO:0046427~positive regulation of JAK-STAT cascade	68	12	1.69	+	> 5	0.00165
GO:0046425~regulation of JAK-STAT cascade	97	14	2.4	+	> 5	0.00183
GO:0050863~regulation of T cell activation	280	24	6.94	+	3.46	0.00198
GO:0070372~regulation of ERK1 and ERK2 cascade	220	21	5.45	+	3.85	0.00203
GO:0051130~positive regulation of cellular component organization	1143	58	28.34	+	2.05	0.00214
GO:0016265~death	1115	57	27.64	+	2.06	0.00216
GO:0050921~positive regulation of chemotaxis	114	15	2.83	+	> 5	0.00218
GO:0043069~negative regulation of programmed cell death	846	47	20.97	+	2.24	0.00271
GO:0071216~cellular response to biotic stimulus	150	17	3.72	+	4.57	0.00281
NA~granulocyte migration	72	12	1.78	+	> 5	0.003
GO:0016337~cell-cell adhesion	614	38	15.22	+	2.5	0.00303
GO:0001816~cytokine production	118	15	2.93	+	> 5	0.00335
GO:0050920~regulation of chemotaxis	152	17	3.77	+	4.51	0.00337
GO:0050795~regulation of behavior	208	20	5.16	+	3.88	0.00349
GO:0032844~regulation of homeostatic process	355	27	8.8	+	3.07	0.0036
NA~regulation of type B pancreatic cell proliferation	6	5	0.15	+	> 5	0.00409
GO:0002675~positive regulation of acute inflammatory response	27	8	0.67	+	> 5	0.0041
GO:0008219~cell death	1110	56	27.52	+	2.04	0.00418
GO:0010035~response to inorganic substance	427	30	10.59	+	2.83	0.00427
GO:0042509~regulation of tyrosine phosphorylation of STAT protein	61	11	1.51	+	> 5	0.00428
GO:0050731~positive regulation of peptidyl-tyrosine phosphorylation	155	17	3.84	+	4.42	0.00439
GO:0022409~positive regulation of cell-cell adhesion	231	21	5.73	+	3.67	0.00441
NA~response to steroid hormone	405	29	10.04	+	2.89	0.00453
GO:0000302~response to reactive oxygen species	174	18	4.31	+	4.17	0.0047
GO:0051726~regulation of cell cycle	946	50	23.45	+	2.13	0.00479
GO:0002685~regulation of leukocyte migration	139	16	3.45	+	4.64	0.00506
GO:0045785~positive regulation of cell adhesion	362	27	8.97	+	3.01	0.0052
GO:0001525~angiogenesis	296	24	7.34	+	3.27	0.00523
GO:0009891~positive regulation of biosynthetic process	1745	77	43.26	+	1.78	0.00533
GO:0070665~positive regulation of leukocyte proliferation	123	15	3.05	+	4.92	0.00558
GO:0048711~positive regulation of astrocyte differentiation	12	6	0.3	+	> 5	0.00565
GO:0002688~regulation of leukocyte chemotaxis	92	13	2.28	+	> 5	0.0062
NA~response to peptide hormone	557	35	13.81	+	2.53	0.00628
GO:0012501~programmed cell death	1068	54	26.48	+	2.04	0.00635
GO:0010557~positive regulation of macromolecule biosynthetic process	1600	72	39.67	+	1.82	0.00643
GO:0034112~positive regulation of homotypic cell-cell adhesion	197	19	4.88	+	3.89	0.00645
GO:0030593~neutrophil chemotaxis	64	11	1.59	+	> 5	0.0068
GO:0060548~negative regulation of cell death	904	48	22.41	+	2.14	0.00717
NA~response to peptide	590	36	14.63	+	2.46	0.00852
GO:0042542~response to hydrogen peroxide	95	13	2.36	+	> 5	0.0088
NA~single organism cell adhesion	467	31	11.58	+	2.68	0.00892
GO:0002274~myeloid leukocyte activation	96	13	2.38	+	> 5	0.00986
GO:0031328~positive regulation of cellular biosynthetic process	1712	75	42.44	+	1.77	0.00993
GO:0045639~positive regulation of myeloid cell differentiation	81	12	2.01	+	> 5	0.0101
GO:0072358~cardiovascular system development	779	43	19.31	+	2.23	0.0103
GO:0072359~circulatory system development	779	43	19.31	+	2.23	0.0103
NA~neutrophil migration	67	11	1.66	+	> 5	0.0105
GO:0043066~negative regulation of apoptotic process	835	45	20.7	+	2.17	0.0109
GO:0048661~positive regulation of smooth muscle cell proliferation	54	10	1.34	+	> 5	0.0111
GO:0042531~positive regulation of tyrosine phosphorylation of STAT protein	54	10	1.34	+	> 5	0.0111
GO:0050707~regulation of cytokine secretion	134	15	3.32	+	4.52	0.0158
GO:0008285~negative regulation of cell proliferation	633	37	15.69	+	2.36	0.0161
GO:0048699~generation of neurons	1551	69	38.45	+	1.79	0.0166
GO:0006915~apoptotic process	1046	52	25.93	+	2.01	0.0167
NA~regulation of I-kappaB kinase/NF-kappaB signaling	231	20	5.73	+	3.49	0.0169
GO:0032946~positive regulation of mononuclear cell proliferation	119	14	2.95	+	4.75	0.0196
GO:0061041~regulation of wound healing	119	14	2.95	+	4.75	0.0196
GO:0050870~positive regulation of T cell activation	193	18	4.78	+	3.76	0.0198
GO:0032649~regulation of interferon-gamma production	87	12	2.16	+	> 5	0.0209
GO:0051348~negative regulation of transferase activity	322	24	7.98	+	3.01	0.0219
GO:0070663~regulation of leukocyte proliferation	195	18	4.83	+	3.72	0.0228
GO:0022008~neurogenesis	1628	71	40.36	+	1.76	0.0232
GO:0070098~chemokine-mediated signaling pathway	73	11	1.81	+	> 5	0.0237
GO:0051704~multi-organism process	2169	88	53.77	+	1.64	0.0241
NA~response to growth factor	754	41	18.69	+	2.19	0.0262
NA~single organismal cell-cell adhesion	444	29	11.01	+	2.63	0.0269
GO:0043405~regulation of MAP kinase activity	282	22	6.99	+	3.15	0.0279
GO:0048666~neuron development	982	49	24.34	+	2.01	0.0302
GO:0071363~cellular response to growth factor stimulus	733	40	18.17	+	2.2	0.0319
GO:0045935~positive regulation of nucleobase-containing compound metabolic process	1649	71	40.88	+	1.74	0.0359
GO:0007159~leukocyte cell-cell adhesion	265	21	6.57	+	3.2	0.0365
GO:0002764~immune response-regulating signaling pathway	578	34	14.33	+	2.37	0.0368
NA~cellular response to nitrogen compound	658	37	16.31	+	2.27	0.0383
GO:0032102~negative regulation of response to external stimulus	245	20	6.07	+	3.29	0.04
GO:0030182~neuron differentiation	1168	55	28.96	+	1.9	0.0406
GO:0042516~regulation of tyrosine phosphorylation of Stat3 protein	37	8	0.92	+	> 5	0.0412
GO:0014074~response to purine-containing compound	146	15	3.62	+	4.14	0.0436
GO:0031349~positive regulation of defense response	383	26	9.49	+	2.74	0.0443
NA~cellular response to organonitrogen compound	610	35	15.12	+	2.31	0.0453
GO:0050778~positive regulation of immune response	585	34	14.5	+	2.34	0.0473
NA~response to glucocorticoid	147	15	3.64	+	4.12	0.0473
GO:0009888~tissue development	1601	69	39.69	+	1.74	0.0481
NA~Unclassified	4272	45	105.91	-	0.42	0

## Sheet: Supplementary Table S3
SUPPLEMENTARY TABLE S3: List of significantly enriched canonical patwhays for genes differentially expressed in M2-BCG versus M2 analyzed by RNASeq. Ingenuity Pathway Analysis also identified the genes within each pathway.
Ingenuity Canonical Pathways	-log(p-value)	zScore	Ratio	Molecules
Differential Regulation of Cytokine Production in Macrophages and T Helper Cells by IL-17A and IL-17F	11.1	NaN	0.556	CCL4, IL10, IL1B, CXCL1, IL6, IL13, CSF2, CSF3, CCL3, TNF
Granulocyte Adhesion and Diapedesis	10.7	NaN	0.141	IL1A, CCL20, CCL22, CXCL5, CCL3, CCL4L1/CCL4L2, ITGB3, HRH1, CXCL3, CCL3L1, CXCL1, TNFRSF1B, IL1RAP, MMP19, CXCL8, GNAI1, MMP10, CSF3, CCL4, CLDN12, IL1B, ITGA1, CLDN14, CXCL2, TNF
Differential Regulation of Cytokine Production in Intestinal Epithelial Cells by IL-17A and IL-17F	9.74	NaN	0.435	IL1A, CCL4, IL10, IL1B, CXCL1, IL13, CSF2, CSF3, CCL3, TNF
HMGB1 Signaling	8.34	4.24	0.15	CXCL8, IL1A, LIF, RHOC, IL6, IL13, MAPK11, RHOH, FOS, JUN, RHOB, IL1B, OSM, MAP2K3, TNFRSF1B, CSF2, RHOF, TNF
IL-8 Signaling	7.45	4.47	0.114	CXCL8, RAC2, FLT1, RHOC, GNG2, FLT4, GNAI1, HBEGF, RHOH, ITGB3, LIMK1, BCL2, FOS, JUN, RHOB, CXCL1, PTGS2, RHOF, MAP4K4, GNG12, IRAK2
Agranulocyte Adhesion and Diapedesis	7.24	NaN	0.111	CXCL8, IL1A, GNAI1, MMP10, CCL20, CCL22, CXCL5, CCL3, CCL4L1/CCL4L2, CXCL3, HRH1, CCL4, CCL3L1, CLDN12, IL1B, CXCL1, CLDN14, ITGA1, CXCL2, TNF, MMP19
Role of Cytokines in Mediating Communication between Immune Cells	6.63	NaN	0.2	CXCL8, IL1A, IL20, IL10, IL1B, IL6, IL13, CSF2, CSF3, TNF, IL24
IL-10 Signaling	6.55	NaN	0.176	FOS, SOCS3, IL1A, JUN, IL10, IL1B, MAP2K3, IL6, MAP4K4, IL1RAP, TNF, MAPK11
Role of Tissue Factor in Cancer	6.49	NaN	0.136	CXCL8, FYN, EGR1, PLAUR, HBEGF, MAPK11, F3, LIMK1, ITGB3, YES1, CSF1, IL1B, CXCL1, CSF2, FGR
IL-6 Signaling	6.19	2.84	0.129	CXCL8, SOCS1, SOCS3, IL1A, IL6, MAPK11, FOS, JUN, IL1B, MAP2K3, TNFRSF1B, MAPKAPK2, TNF, IL1RAP, MAP4K4
Role of Osteoblasts, Osteoclasts and Chondrocytes in Rheumatoid Arthritis	6.16	NaN	0.0959	TNFSF11, IL1A, SPP1, IL10, IL6, BCL2, IL18R1, ITGB3, FOS, JUN, CSF1, IL1B, MAP2K3, BMP6, TNFRSF1B, CSF2, ADAMTS5, BIRC3, TNF, IL1RAP, ADAMTS4
Role of Macrophages, Fibroblasts and Endothelial Cells in Rheumatoid Arthritis	6.16	NaN	0.0845	SOCS3, SOCS1, IL1A, PDGFA, IL6, IL18R1, JUN, TRAF3IP2, TRAF4, OSM, MAPKAPK2, TNFRSF1B, IL1RAP, ADAMTS4, TRAF1, CXCL8, TNFSF11, IL10, FOS, CSF1, IL1B, MAP2K3, CSF2, TNF, IRAK2
IL-17A Signaling in Gastric Cells	5.46	NaN	0.28	FOS, CXCL8, JUN, CCL20, CXCL1, TNF, MAPK11
IL-17 Signaling	5.41	NaN	0.153	IL19, CXCL8, TRAF3IP2, JUN, CXCL1, MAP2K3, IL6, PTGS2, CXCL5, MAPKAPK2, MAPK11
Toll-like Receptor Signaling	5.29	2.12	0.149	FOS, IL1A, JUN, TRAF4, IL1B, MAP2K3, MAP4K4, TNF, MAPK11, TRAF1, IRAK2
IL-1 Signaling	5.16	3.16	0.132	FOS, IL1A, JUN, ADCY3, GNG2, PRKAR1B, GNAI1, MAP2K3, IL1RAP, MAPK11, GNG12, IRAK2
cAMP-mediated signaling	5	1.41	0.0868	HCAR3, ADCY3, PDE4A, GNAI1, S1PR3, AKAP2, LTB4R, CCR4, PDE3B, DUSP1, CREM, PRKAR1B, PDE4D, DUSP4, PKIA, HCAR2, ADORA2A, ADRB2, PKIG
Role of IL-17A in Arthritis	4.84	NaN	0.167	CXCL3, CXCL8, CCL20, CXCL1, MAP2K3, PTGS2, CXCL5, MAPKAPK2, MAPK11
Role of IL-17A in Psoriasis	4.79	NaN	0.385	CXCL3, CXCL8, CCL20, CXCL1, CXCL5
Cholecystokinin/Gastrin-mediated Signaling	4.69	3.46	0.119	FOS, IL1A, JUN, RHOB, RHOC, CREM, IL1B, MAP2K3, PTGS2, RHOF, TNF, RHOH
Role of IL-17F in Allergic Inflammatory Airway Diseases	4.65	2.83	0.182	CXCL8, CCL4, TRAF3IP2, IL1B, CXCL1, IL6, CXCL5, CSF2
Communication between Innate and Adaptive Immune Cells	4.51	NaN	0.124	CXCL8, IL1A, CCL4, IL10, IL1B, CD83, IL6, CSF2, CCL3, TNF, CCR7
Hematopoiesis from Pluripotent Stem Cells	4.44	NaN	0.17	CXCL8, IL1A, LIF, IL10, CSF1, IL6, CSF2, CSF3
TREM1 Signaling	4.44	NaN	0.133	CXCL3, CXCL8, TREM1, IL10, IL1B, CD83, IL6, CSF2, CCL3, TNF
IL-17A Signaling in Fibroblasts	4.42	NaN	0.2	FOS, TRAF3IP2, JUN, IL6, CXCL5, NFKBIZ, MAPK11
Hepatic Cholestasis	4.39	NaN	0.0926	CXCL8, IL1A, LIF, ADCY3, IL6, IL13, JUN, PRKAR1B, IL1B, OSM, TNFRSF1B, CSF2, TNF, IL1RAP, IRAK2
Hepatic Fibrosis / Hepatic Stellate Cell Activation	4.34	NaN	0.0874	CXCL8, IL1A, FLT1, IL10, PDGFA, FLT4, IL6, BCL2, MET, CXCL3, CSF1, IL1B, TNFRSF1B, TNF, IL1RAP, CCR7
Role of JAK family kinases in IL-6-type Cytokine Signaling	4.33	NaN	0.24	SOCS3, SOCS1, OSM, OSMR, IL6, MAPK11
Acute Phase Response Signaling	4.18	2.67	0.0888	SOCS1, SOCS3, IL1A, IL6, MAPK11, SERPIND1, FOS, JUN, IL1B, OSM, OSMR, MAP2K3, TNFRSF1B, TNF, IL1RAP
Semaphorin Signaling in Neurons	4.05	NaN	0.151	MET, CRMP1, FYN, RHOB, RHOC, RHOF, RHOH, LIMK1
TNFR2 Signaling	3.95	1.34	0.207	FOS, JUN, TNFRSF1B, TNF, BIRC3, TRAF1
Germ Cell-Sertoli Cell Junction Signaling	3.88	NaN	0.0875	RAC2, TUBB3, RHOC, MYO7A, TUBB2A, RHOH, TUBB2B, LIMK1, CDH2, TUBB6, RHOB, MAP2K3, RHOF, TNF
Altered T Cell and B Cell Signaling in Rheumatoid Arthritis	3.84	NaN	0.114	TNFSF11, IL1A, SPP1, SLAMF1, IL10, CSF1, IL1B, IL6, CSF2, TNF
Role of Hypercytokinemia/hyperchemokinemia in the Pathogenesis of Influenza	3.75	NaN	0.159	CXCL8, IL1A, CCL4, IL1B, IL6, CCL3, TNF
PPAR Signaling	3.6	-3.16	0.106	FOS, IL1A, JUN, PDGFA, IL1B, PTGS2, TNFRSF1B, MAP4K4, IL1RAP, TNF
G-Protein Coupled Receptor Signaling	3.59	NaN	0.0703	FYN, HCAR3, ADCY3, RGS16, PDE4A, GNAI1, S1PR3, HRH1, LTB4R, CCR4, PDE3B, DUSP1, PRKAR1B, PDE4D, DUSP4, HCAR2, ADORA2A, ADRB2
VDR/RXR Activation	3.56	NaN	0.115	TNFSF11, SPP1, GADD45A, PDGFA, VDR, HES1, CSF2, THBD, KLF4
IL-17A Signaling in Airway Cells	3.46	NaN	0.125	IL19, CXCL3, TRAF3IP2, CCL20, CXCL1, IL6, CXCL5, MAPK11
CD40 Signaling	3.42	1.89	0.123	FOS, JUN, MAP2K3, PTGS2, MAPKAPK2, MAPK11, TRAF1, FCER2
Tec Kinase Signaling	3.41	3	0.0828	FYN, RHOC, GNG2, GNAI1, RHOH, STAT4, FOS, YES1, RHOB, RHOF, TNF, FGR, GNG12
Sertoli Cell-Sertoli Cell Junction Signaling	3.4	NaN	0.0787	SPTBN1, TUBB3, MYO7A, TGFBR3, TUBB2A, MAPK11, TUBB2B, JUN, CLDN12, TUBB6, PRKAR1B, MAP2K3, CLDN14, TNF
Axonal Guidance Signaling	3.38	NaN	0.0576	FYN, RAC2, PDGFA, ABL1, SEMA4C, ADAM8, LIMK1, TUBB2B, EFNB2, SRGAP1, ABLIM3, PRKAR1B, ADAMTS5, GNG12, ADAMTS4, TUBB3, GNG2, TUBB2A, GNAI1, MMP10, L1CAM, MET, TUBB6, RTN4, BMP6
Molecular Mechanisms of Cancer	3.31	NaN	0.0603	FYN, RAC2, PMAIP1, CCNE2, RHOC, ADCY3, ABL1, GNAI1, MAPK11, RHOH, CDKN2B, BCL2, FOS, ARHGEF5, JUN, RHOB, PRKAR1B, MAP2K3, BRCA1, BMP6, RHOF, BIRC3
CCR5 Signaling in Macrophages	3.24	NaN	0.116	FOS, CCL4, JUN, GNG2, GNAI1, CCL3, MAPK11, GNG12
Vitamin-C Transport	3.23	NaN	0.267	SLC2A1, GSTO1, TXNRD1, SLC2A3
Glucocorticoid Receptor Signaling	3.22	NaN	0.0655	CXCL8, IL10, HSPA1A/HSPA1B, HSPA6, IL6, CCL3, IL13, MAPK11, BCL2, FOS, CXCL3, JUN, DUSP1, IL1B, PTGS2, CSF2, TNF, ADRB2
Atherosclerosis Signaling	3.22	NaN	0.0887	PNPLA8, CXCL8, IL1A, PDGFA, CSF1, IL1B, IL6, TNF, F3, TNFSF14, TNFRSF12A
TGF-β Signaling	3.21	2.65	0.103	FOS, RUNX3, JUN, MAP2K3, VDR, MAPK11, INHBA, TGIF1, BCL2
ILK Signaling	3.2	3.61	0.0753	PARVA, RHOC, FERMT2, SNAI1, ITGB8, RHOH, ITGB3, FOS, JUN, RHOB, IRS2, PTGS2, RHOF, TNF
Unfolded protein response	3.19	NaN	0.13	INSIG1, HSPH1, PPP1R15A, HSPA1A/HSPA1B, XBP1, HSPA6, BCL2
Caveolar-mediated Endocytosis Signaling	3.16	NaN	0.113	FYN, CD55, ABL1, ITGA1, ITGB8, PTRF, ITGB3, DYRK3
T Helper Cell Differentiation	3.16	NaN	0.113	STAT4, IL10, ICOS, IL6, IL13, TNFRSF1B, TNF, IL18R1
Role of Pattern Recognition Receptors in Recognition of Bacteria and Viruses	3.16	2.24	0.0873	CXCL8, IL1A, LIF, IL10, IL1B, OSM, IL6, IL13, CSF2, TNF, RIPK2
Colorectal Cancer Metastasis Signaling	3.08	3.87	0.0678	RHOC, ADCY3, GNG2, MMP10, IL6, RHOH, BIRC5, FOS, JUN, RHOB, PRKAR1B, PTGS2, RHOF, TNF, GNG12, MMP19
Airway Pathology in Chronic Obstructive Pulmonary Disease	2.99	NaN	0.375	CXCL3, CXCL8, TNF
Cardiac Hypertrophy Signaling	2.89	3.21	0.0673	RHOC, GNG2, ADCY3, GNAI1, IL6, MAPK11, RHOH, JUN, RHOB, PRKAR1B, MAP2K3, MAPKAPK2, RHOF, GNG12, ADRB2
Integrin Signaling	2.88	3.61	0.0697	FYN, RAC2, PARVA, RHOC, ABL1, MYLK, ITGB8, RHOH, ITGB3, RHOB, ITGA1, CAPN2, RHOF, NEDD9
p38 MAPK Signaling	2.85	2.53	0.0855	IL1A, DUSP1, IL1B, MAP2K3, MAPKAPK2, TNFRSF1B, IL1RAP, TNF, MAPK11, IRAK2
Aryl Hydrocarbon Receptor Signaling	2.78	NaN	0.0786	TGM2, FOS, CYP1A1, IL1A, CCNE2, MGST1, JUN, IL1B, IL6, TNF, GSTO1
Signaling by Rho Family GTPases	2.69	2.89	0.0641	RHOC, GNG2, GNAI1, CDC42EP3, MYLK, PIP5K1B, RHOH, LIMK1, ARHGEF5, FOS, CDH2, JUN, RHOB, RHOF, GNG12
Coagulation System	2.61	0.45	0.143	PLAUR, THBD, TFPI, F3, SERPIND1
Role of MAPK Signaling in the Pathogenesis of Influenza	2.56	NaN	0.101	PNPLA8, MAP2K3, PTGS2, TNF, MAPK11, BCL2, RABGEF1
Fc Epsilon RI Signaling	2.54	1.63	0.0833	SYNJ2, RAC2, FYN, LAT, MAP2K3, IL13, CSF2, TNF, MAPK11
CXCR4 Signaling	2.5	2.33	0.0724	FOS, JUN, RHOB, RHOC, EGR1, ADCY3, GNG2, GNAI1, RHOF, RHOH, GNG12
Small Cell Lung Cancer Signaling	2.49	NaN	0.0986	CCNE2, TRAF4, ABL1, PTGS2, CDKN2B, TRAF1, BCL2
Type I Diabetes Mellitus Signaling	2.49	NaN	0.0818	SOCS3, SOCS1, IL1B, MAP2K3, TNFRSF1B, IL1RAP, TNF, MAPK11, BCL2
Regulation of Actin-based Motility by Rho	2.46	2.12	0.0879	RAC2, RHOB, RHOC, MYLK, PIP5K1B, RHOF, RHOH, LIMK1
Cardiac β-adrenergic Signaling	2.44	1.13	0.0752	AKAP2, PDE3B, ADCY3, GNG2, PRKAR1B, PDE4A, PDE4D, PKIA, GNG12, PKIG
Hematopoiesis from Multipotent Stem Cells	2.43	NaN	0.25	CSF1, CSF2, CSF3
STAT3 Pathway	2.42	1.13	0.0959	SOCS3, SOCS1, FLT1, TGFBR3, FLT4, MAPK11, BCL2
Relaxin Signaling	2.39	2.24	0.0741	FOS, JUN, PDE3B, ADCY3, GNG2, PRKAR1B, GNAI1, PDE4A, PDE4D, GNG12
SAPK/JNK Signaling	2.37	0.71	0.0851	SH2D2A, RAC2, DUSP8, JUN, GADD45A, GNG2, DUSP4, MAP4K4
Airway Inflammation in Asthma	2.36	NaN	0.5	IL13, TNF
Arsenate Detoxification I (Glutaredoxin)	2.36	NaN	0.5	PNP, GSTO1
Glycolysis I	2.35	NaN	0.16	ENO2, GAPDH, PFKP, BPGM
Glioma Invasiveness Signaling	2.34	2.45	0.105	RHOB, RHOC, PLAUR, RHOF, RHOH, ITGB3
Antioxidant Action of Vitamin C	2.24	-2	0.0808	PNPLA8, SLC2A1, CSF2, TNF, MAPK11, GSTO1, TXNRD1, SLC2A3
Gαi Signaling	2.24	1.13	0.075	S1PR3, LTB4R, CCR4, ADCY3, GNG2, PRKAR1B, GNAI1, HCAR2, GNG12
Reelin Signaling in Neurons	2.23	NaN	0.0886	FYN, ARHGEF5, YES1, ITGA1, LRP8, FGR, ITGB3
Gustation Pathway	2.22	NaN	0.0744	PDE3B, P2RX4, ADCY3, GNG2, PRKAR1B, PDE4A, PDE4D, PANX1, P2RX7
Tight Junction Signaling	2.2	NaN	0.0659	FOS, MPDZ, JUN, CLDN12, RAB13, PRKAR1B, CLDN14, MYLK, TNFRSF1B, CNKSR3, TNF
Breast Cancer Regulation by Stathmin1	2.19	NaN	0.0628	ARHGEF5, TUBB3, CCNE2, TUBB6, ADCY3, TUBB2A, GNG2, PRKAR1B, GNAI1, GNG12, LIMK1, TUBB2B
Epithelial Adherens Junction Signaling	2.16	NaN	0.0685	MET, TUBB3, YES1, CDH2, TUBB6, TGFBR3, MYO7A, TUBB2A, SNAI1, TUBB2B
Creatine-phosphate Biosynthesis	2.15	NaN	0.4	CKB, MAP4K4
RhoGDI Signaling	2.09	-2.83	0.0636	ARHGEF5, CDH2, RHOB, RHOC, GNG2, GNAI1, PIP5K1B, RHOF, RHOH, GNG12, LIMK1
Role of Oct4 in Mammalian Embryonic Stem Cell Pluripotency	2.09	NaN	0.109	SPP1, ETS2, CCNF, JARID2, BRCA1
Extrinsic Prothrombin Activation Pathway	2.06	NaN	0.188	THBD, TFPI, F3
IL-15 Signaling	2.03	NaN	0.0909	CXCL8, IL6, CSF2, TNF, MAPK11, BCL2
ErbB Signaling	2.03	NaN	0.0814	FOS, JUN, HBEGF, MAP2K3, EREG, MAPK11, AREG
4-1BB Signaling in T Lymphocytes	2.01	2	0.129	JUN, TNFSF9, MAPK11, TRAF1
Dendritic Cell Maturation	2.01	2.71	0.0621	STAT4, IL1A, IL10, IL1B, CD83, IL6, CSF2, TNFRSF1B, TNF, MAPK11, CCR7
Gαs Signaling	1.99	2.65	0.0734	HCAR3, ADCY3, GNG2, PRKAR1B, ADORA2A, HCAR2, GNG12, ADRB2
Sphingosine-1-phosphate Signaling	1.99	2.12	0.0734	S1PR3, RHOB, RHOC, PDGFA, ADCY3, GNAI1, RHOF, RHOH
Role of NFAT in Cardiac Hypertrophy	1.98	1.26	0.0615	RCAN1, LIF, ADCY3, GNG2, PRKAR1B, GNAI1, MAP2K3, IL6, RCAN2, MAPK11, GNG12
Glycerol Degradation I	1.98	NaN	0.333	GK5, GK
UDP-N-acetyl-D-glucosamine Biosynthesis II	1.98	NaN	0.333	PGM3, GFPT2
Cell Cycle: G2/M DNA Damage Checkpoint Regulation	1.97	1	0.102	CKS2, GADD45A, TOP2A, ABL1, BRCA1
Apoptosis Signaling	1.96	0	0.0787	CAPN2, BCL2A1, TNFRSF1B, MAP4K4, TNF, BIRC3, BCL2
Virus Entry via Endocytic Pathways	1.96	NaN	0.0787	RAC2, FYN, CD55, ABL1, ITGA1, ITGB8, ITGB3
Corticotropin Releasing Hormone Signaling	1.95	2.45	0.0721	FOS, JUN, ADCY3, NR4A1, PRKAR1B, GNAI1, PTGS2, MAPK11
Death Receptor Signaling	1.88	1.13	0.0761	TNFSF15, TNFRSF1B, MAP4K4, TNF, BIRC3, BCL2, LIMK1
Chemokine Signaling	1.88	2.45	0.0845	FOS, CCL4, JUN, GNAI1, MAPK11, LIMK1
GPCR-Mediated Integration of Enteroendocrine Signaling Exemplified by an L Cell	1.88	NaN	0.0845	GIPR, NMB, ADCY3, PRKAR1B, GNAI1, ADRB2
JAK/Stat Signaling	1.86	0.82	0.0833	STAT4, FOS, SOCS3, SOCS1, JUN, IL6
GADD45 Signaling	1.85	NaN	0.158	CCNE2, GADD45A, BRCA1
Ephrin B Signaling	1.83	NaN	0.0822	EFNB2, RAC2, GNG2, GNAI1, GNG12, LIMK1
Thrombin Signaling	1.79	1.67	0.0576	ARHGEF5, RHOB, RHOC, ADCY3, GNG2, GNAI1, MYLK, RHOF, RHOH, MAPK11, GNG12
P2Y Purigenic Receptor Signaling Pathway	1.78	1.89	0.0672	FOS, JUN, ADCY3, GNG2, PRKAR1B, GNAI1, GNG12, ITGB3
IGF-1 Signaling	1.77	0.82	0.0722	FOS, SOCS3, SOCS1, JUN, PRKAR1B, IRS2, GRB10
LPS/IL-1 Mediated Inhibition of RXR Function	1.75	2.24	0.0548	IL1A, MGST1, JUN, SMOX, ACSL5, IL1B, TNFRSF1B, IL1RAP, TNF, NDST1, GSTO1, CHST15
PDGF Signaling	1.72	2.45	0.0779	SYNJ2, FOS, JUN, ABL2, PDGFA, ABL1
April Mediated Signaling	1.71	2	0.105	FOS, JUN, MAPK11, TRAF1
Role of NFAT in Regulation of the Immune Response	1.71	1.13	0.0585	CSNK1E, FOS, FYN, RCAN1, JUN, GNG2, LAT, GNAI1, RCAN2, GNG12
Protein Kinase A Signaling	1.69	0.26	0.0466	DUSP8, ADCY3, GNG2, PDE4A, GNAI1, MYLK, DUSP2, AKAP2, DUSP5, PDE3B, DUSP1, CREM, PRKAR1B, PDE4D, DUSP4, PTGS2, GNG12, DUSP16
NF-κB Signaling	1.68	2.53	0.0578	TNFSF11, TNIP1, IL1A, FLT1, TGFBR3, FLT4, IL1B, TNFRSF1B, MAP4K4, TNF
Leukocyte Extravasation Signaling	1.68	2.83	0.0556	RAC2, CLDN12, ABL1, GNAI1, MMP10, CLDN14, ITGA1, RHOH, MAPK11, ITGB3, MMP19
Ephrin Receptor Signaling	1.66	NaN	0.0575	EFNB2, RAC2, FYN, PDGFA, GNG2, ABL1, GNAI1, MAP4K4, GNG12, LIMK1
ATM Signaling	1.65	2	0.0847	JUN, GADD45A, ABL1, BRCA1, MAPK11
Ceramide Signaling	1.65	1.63	0.075	S1PR3, FOS, JUN, TNFRSF1B, TNF, BCL2
Pathogenesis of Multiple Sclerosis	1.63	NaN	0.222	CCL4, CCL3
B Cell Activating Factor Signaling	1.63	NaN	0.1	FOS, JUN, MAPK11, TRAF1
Induction of Apoptosis by HIV1	1.62	0.45	0.0833	TNFRSF1B, TNF, BIRC3, TRAF1, BCL2
HGF Signaling	1.6	2	0.0667	ETS1, MET, FOS, JUN, ETS2, IL6, PTGS2
PPARα/RXRα Activation	1.59	NaN	0.0559	JUN, GK, TGFBR3, ADCY3, PRKAR1B, IL1B, MAP2K3, IL6, MAP4K4, IL1RAP
GNRH Signaling	1.59	2.83	0.062	FOS, JUN, EGR1, ADCY3, PRKAR1B, GNAI1, MAP2K3, MAPK11
Gap Junction Signaling	1.57	NaN	0.0581	CSNK1E, DBN1, TUBB3, TUBB6, ADCY3, TUBB2A, PRKAR1B, GNAI1, TUBB2B
NRF2-mediated Oxidative Stress Response	1.57	NaN	0.0556	FOS, MGST1, JUN, DNAJA4, FOSL1, MAP2K3, MAFF, GSTO1, TXNRD1, DNAJB5
Xanthine and Xanthosine Salvage	1.56	NaN	1	PNP,
Role of JAK1 and JAK3 in γc Cytokine Signaling	1.54	NaN	0.0794	SOCS3, SOCS1, IRS2, CRLF2, TSLP
phagosome formation	1.52	NaN	0.0642	FCAR, RHOB, RHOC, RHOF, RHOH, FCER2, FCAMR
Gluconeogenesis I	1.52	NaN	0.12	ENO2, GAPDH, BPGM
iNOS Signaling	1.5	2	0.0909	FOS, JUN, MAPK11, IRAK2
Crosstalk between Dendritic Cells and Natural Killer Cells	1.45	NaN	0.0674	CD83, IL6, CSF2, TNFRSF1B, TNF, CCR7
Macropinocytosis Signaling	1.42	NaN	0.0735	MET, PDGFA, CSF1, ITGB8, ITGB3
Remodeling of Epithelial Adherens Junctions	1.42	NaN	0.0735	MET, TUBB3, TUBB6, TUBB2A, TUBB2B
Agrin Interactions at Neuromuscular Junction	1.39	2.24	0.0725	GABPB1, RAC2, JUN, ITGA1, ITGB3
14-3-3-mediated Signaling	1.38	NaN	0.0598	FOS, TUBB3, JUN, TUBB6, TUBB2A, TNF, TUBB2B
Graft-versus-Host Disease Signaling	1.38	NaN	0.0833	IL1A, IL1B, IL6, TNF
Salvage Pathways of Pyrimidine Ribonucleotides	1.37	NaN	0.0645	CMPK2, UPP1, AK4, MAP2K3, GRK5, LIMK1
PTEN Signaling	1.36	-1.89	0.0593	SYNJ2, RAC2, FLT1, TGFBR3, FLT4, CNKSR3, BCL2
Renal Cell Carcinoma Signaling	1.35	2	0.0704	ETS1, MET, FOS, JUN, SLC2A1
TNFR1 Signaling	1.35	1	0.0816	FOS, JUN, TNF, BIRC3
Guanosine Nucleotides Degradation III	1.32	NaN	0.154	NT5E, PNP
3-phosphoinositide Degradation	1.31	NaN	0.0544	SYNJ2, SOCS3, DUSP8, DUSP1, PDCD1, PAWR, DUSP2, DUSP16
Gαq Signaling	1.31	1.89	0.0544	HRH1, RHOB, RHOC, GNG2, RGS16, RHOF, RHOH, GNG12
LXR/RXR Activation	1.31	-2.65	0.0579	IL1A, IL1B, IL6, PTGS2, TNFRSF1B, IL1RAP, TNF

## Sheet: Supplementary Table S4
SUPPLEMENTARY TABLE S4: Injected and uninjected ILBCG samples analyzed by RNASeq. OCT-embedded samples of in-transit metastases from melanoma patients undergoing IL-BCG therapy (injected or non-injected with BCG) that had been collected at different time points were analyzed by RNASeq. Sample names names indicate subject (by number) and time point (by letter). Therefore, sample names sharing the …
Sample #	Sample Name	Injected	Patient Response	Date	Week of treatment
1	3A	Y	NR	2012-12-13	6
2	3B	Y	NR	2012-12-28	8
3	4A	N	R	2012-12-11	2
4	4B	Y	R	2012-12-28	4
5	4D	N	R	2013-02-25	13
6	5A	N	R	2013-05-20	0
7	5B	Y	R	2013-06-19	4
8	5C	Y	R	2013-08-05	11
9	5D	Y	R	2013-09-11	16
10	5E	Y	R	2013-09-11	16
11	5F	Y	R	2013-09-11	16
12	6B	Y	R	2013-07-15	14
13	7A	N	NR	2013-08-20	10
14	7B	N	NR	2013-08-20	10
15	7D	N	NR	2013-10-24	19
16	7E	N	NR	2013-10-24	19
17	9A	N	R	2014-01-08	49
18	9B	N	R	2014-01-27	52
19	9C	N	R	2014-02-10	54

## Sheet: Supplementary Table S5
SUPPLEMENTARY TABLE S5: List of genes differentially expressed in injected versus uninjected ILBCG samples analyzed by RNASeq. Symbol (HUGO nomenclature ID) and Entrez Gene name, subcellular location and family function of the protein product are detailed for each gene. Cyt: Cytoplasm; Pl Mb: Plasma Membrane; EC Sp: Extracellular Space; Nucl: Nucleus; Unk: Unknown; TMR: transmembrane receptor; LD…
ID	Symbol	Entrez Gene Name	Location	Type(s)	Exp Fold Change	Exp p-value
NM_005502	ABCA1	ATP binding cassette subfamily A member 1	Pl Mb	transporter	2.152	0.000222
NM_138340	ABHD3	abhydrolase domain containing 3	Pl Mb	enzyme	2.07	0.00511
NM_014479	ADAMDEC1	ADAM like decysin 1	EC Sp	peptidase	8.058	0.00338
NM_001114	ADCY7	adenylate cyclase 7	Pl Mb	enzyme	2.448	0.007
NM_020350	AGTRAP	angiotensin II receptor associated protein	Pl Mb	GPCR	2.273	0.00913
NM_030767	AKNA	AT-hook transcription factor	Nucl	TR	2.697	0.00903
NM_199166	ALAS1	5'-aminolevulinate synthase 1	Cyt	enzyme	2.269	0.00176
NM_001025390	AMPD3	adenosine monophosphate deaminase 3	Cyt	enzyme	3.645	0.00741
NM_030643	APOL4	apolipoprotein L4	EC Sp	other	2.923	0.00296
NM_001175	ARHGDIB	Rho GDP dissociation inhibitor beta	Cyt	enzyme	2.476	0.00613
NM_019555	ARHGEF3	Rho guanine nucleotide exchange factor 3	Cyt	other	3.18	0.00148
NM_004840	ARHGEF6	Rac/Cdc42 guanine nucleotide exchange factor 6	Cyt	other	2.053	0.00231
NM_001288813	ARL17A/ ARL17B	ADP ribosylation factor like GTPase 17B	Other	other	2.047	0.00972
NM_020437	ASPHD2	aspartate beta-hydroxylase domain containing 2	Other	enzyme	2.052	0.00701
NM_024524	ATP13A3	ATPase 13A3	EC Sp	transporter	2.047	0.00104
NM_030578	B9D2	B9 protein domain 2	Cyt	other	2.218	0.00613
NM_198892	BMP2K	BMP2 inducible kinase	Nucl	kinase	2.086	0.000727
NM_001242803	BTN3A3	butyrophilin subfamily 3 member A3	Pl Mb	other	2.173	0.00687
NM_001289132	C15orf57	chromosome 15 open reading frame 57	Other	other	2.105	0.009
NM_175900	C16orf54	chromosome 16 open reading frame 54	EC Sp	other	3.492	0.00516
NM_001123065	C7orf65	chromosome 7 open reading frame 65	Other	other	2.694	0.00915
NM_018325	C9orf72	chromosome 9 open reading frame 72	Cyt	other	2.026	0.00372
NM_001744	CAMK4	calcium/calmodulin dependent protein kinase IV	Nucl	kinase	5.102	0.00699
NM_001267058	CASP7	caspase 7	Cyt	peptidase	2.034	0.00917
NM_206886	CCDC18	coiled-coil domain containing 18	Other	other	2.393	0.000346
NM_002989	CCL21	C-C motif chemokine ligand 21	EC Sp	cytokine	3.063	0.00479
NM_002985	CCL5	C-C motif chemokine ligand 5	EC Sp	cytokine	2.715	0.00694
NM_001759	CCND2	cyclin D2	Nucl	other	2.08	0.00509
NM_005508	CCR4	C-C motif chemokine receptor 4	Pl Mb	GPCR	4.262	0.00185
NM_004367	CCR6	C-C motif chemokine receptor 6	Pl Mb	GPCR	2.019	0.00819
NM_006566	CD226	CD226 molecule	Pl Mb	other	3.523	0.0038
NM_001242	CD27	CD27 molecule	Pl Mb	TMR	6.531	0.00538
NM_007261	CD300A	CD300a molecule	Pl Mb	TMR	11.131	0.00429
NM_000733	CD3E	CD3e molecule	Pl Mb	TMR	6.071	0.000509
NM_198793	CD47	CD47 molecule	Pl Mb	TMR	2.194	0.000129
NM_014207	CD5	CD5 molecule	Pl Mb	TMR	5.046	0.00199
NM_001803	CD52	CD52 molecule	Pl Mb	other	5.281	0.000448
NM_006137	CD7	CD7 molecule	Pl Mb	other	6.176	0.00536
NM_005816	CD96	CD96 molecule	Pl Mb	other	4.283	0.00382
NM_001008390	CGGBP1	CGG triplet repeat binding protein 1	Nucl	TR	2.381	0.00147
NR_102428	CIB1	calcium and integrin binding 1	Nucl	other	2.031	0.00435
NM_016951	CKLF	chemokine like factor	EC Sp	cytokine	2.033	0.00237
NM_013269	CLEC2D	C-type lectin domain family 2 member D	Pl Mb	TMR	2.164	0.00372
NM_207345	CLEC9A	C-type lectin domain family 9 member A	Pl Mb	other	9.967	0.00869
NM_001289	CLIC2	chloride intracellular channel 2	Cyt	enzyme	2.055	0.00697
NM_052964	CLNK	cytokine dependent hematopoietic cell linker	Cyt	other	4.399	0.00923
NM_001841	CNR2	cannabinoid receptor 2	Pl Mb	GPCR	9.183	0.00648
NM_005694	COX17	COX17, cytochrome c oxidase copper chaperone	Cyt	enzyme	2.072	0.00447
NM_015986	CRLF3	cytokine receptor like factor 3	Cyt	TR	2.224	0.000178
NM_001334	CTSO	cathepsin O	Cyt	peptidase	2.457	4.8e-05
NM_001335	CTSW	cathepsin W	Cyt	peptidase	3.879	0.00285
NR_002712	CXCR2P1	C-X-C motif chemokine receptor 2 pseudogene 1	Other	other	10.997	0.000465
NM_016230	CYB5R4	cytochrome b5 reductase 4	Cyt	enzyme	2.248	0.00135
NM_001042355	CYLD	CYLD lysine 63 deubiquitinase	Nucl	TR	2.196	0.00447
NM_020377	CYSLTR2	cysteinyl leukotriene receptor 2	Pl Mb	GPCR	2.638	0.0028
NM_001136269	DAZAP2	DAZ associated protein 2	Nucl	other	2.249	0.0049
NM_173674	DCBLD1	discoidin, CUB and LCCL domain containing 1	EC Sp	other	2.016	0.00224
NM_001195215	DENND1B	DENN domain containing 1B	Other	other	2.093	0.00108
NM_001290263	DOCK10	dedicator of cytokinesis 10	Cyt	other	2.157	0.000545
NM_001160301	DPYD	dihydropyrimidine dehydrogenase	Cyt	enzyme	3.773	0.00336
NM_007207	DUSP10	dual specificity phosphatase 10	Nucl	phosphatase	2.37	0.00203
NM_014674	EDEM1	ER degradation enhancing alpha-mannosidase like protein 1	Cyt	enzyme	2.004	0.00182
NM_024329	EFHD2	EF-hand domain family member D2	Other	other	2.337	0.00366
NM_001127197	ELF4	E74 like ETS transcription factor 4	Nucl	TR	2.131	0.00831
NM_020354	ENTPD7	ectonucleoside triphosphate diphosphohydrolase 7	Cyt	enzyme	2.051	1e-05
NM_205548	FAM151B	family with sequence similarity 151 member B	Other	other	2.048	0.000539
NR_024376	FAM225B	family with sequence similarity 225 member B (non-protein coding)	Other	other	3.333	0.00883
NM_033387	FAM78A	family with sequence similarity 78 member A	Other	other	2.616	0.00367
NM_018438	FBXO6	F-box protein 6	Cyt	enzyme	2.094	0.00595
NM_052939	FCRL3	Fc receptor like 3	Pl Mb	other	4.139	0.00742
NM_001198963	FKTN	fukutin	EC Sp	other	2.02	0.00308
NM_022763	FNDC3B	fibronectin type III domain containing 3B	Cyt	other	2.05	0.00309
NM_001079804	GAA	glucosidase alpha, acid	Cyt	enzyme	2.048	0.0059
NM_015675	GADD45B	growth arrest and DNA damage inducible beta	Cyt	other	2.136	0.00359
NM_177937	GOLM1	golgi membrane protein 1	Cyt	other	2.002	0.00523
NM_013308	GPR171	G protein-coupled receptor 171	Pl Mb	GPCR	7.8	0.00212
NM_032553	GPR174	G protein-coupled receptor 174	Pl Mb	GPCR	6.002	0.0063
NM_002086	GRB2	growth factor receptor bound protein 2	Cyt	kinase	2.034	0.00516
NM_001184720	GYG1	glycogenin 1	Cyt	enzyme	2.099	0.00383
NM_002104	GZMK	granzyme K	Cyt	peptidase	10.164	0.00652
NR_003244	HAR1A	highly accelerated region 1A (non-protein coding)	Other	other	7.708	0.00717
NM_002116_5	HLA-A	major histocompatibility complex, class I, A	Pl Mb	other	2.383	0.00113
NM_002162	ICAM3	intercellular adhesion molecule 3	Pl Mb	TMR	2.834	0.00612
NM_014002	IKBKE	inhibitor of kappa light polypeptide gene enhancer in B-cells, kinase epsilon	Cyt	kinase	3.483	0.00445
NR_026691	IL10RA	interleukin 10 receptor subunit alpha	Pl Mb	TMR	3.135	0.00441
NM_000628	IL10RB	interleukin 10 receptor subunit beta	Pl Mb	TMR	2.111	0.00173
NM_153701	IL12RB1	interleukin 12 receptor subunit beta 1	Pl Mb	TMR	2.02	0.00902
NM_001560	IL13RA1	interleukin 13 receptor subunit alpha 1	Pl Mb	TMR	2.202	6.7e-05
NM_004843	IL27RA	interleukin 27 receptor subunit alpha	Pl Mb	TMR	2.695	0.000998
NM_000878	IL2RB	interleukin 2 receptor subunit beta	Pl Mb	TMR	4.412	0.00483
NM_001291494	ITGA8	integrin subunit alpha 8	Pl Mb	other	2.422	0.00512
NM_005546	ITK	IL2 inducible T-cell kinase	Cyt	kinase	6.172	0.000397
NM_015167	JMJD6	arginine demethylase and lysine hydroxylase	Pl Mb	TMR	2.213	0.00835
NR_109846	KCNA3	potassium voltage-gated channel subfamily A member 3	Pl Mb	ion channel	9.399	0.00579
NM_012284	KCNH3	potassium voltage-gated channel subfamily H member 3	Pl Mb	ion channel	3.86	0.00982
NM_001282878	LAX1	lymphocyte transmembrane adaptor 1	Cyt	other	3.096	0.00226
NM_002308	LGALS9	galectin 9	Pl Mb	other	3.292	0.00487
NM_030576	LIMD2	LIM domain containing 2	Other	other	2.065	0.00715
NM_001204426	LIMK1	LIM domain kinase 1	Cyt	kinase	2.253	0.00874
NR_038446	LINC00861	long intergenic non-protein coding RNA 861	Other	other	5.368	0.00605
NR_111952	LINC00869	long intergenic non-protein coding RNA 869	Other	other	2.133	0.000222
NR_038966	LOC100506585	uncharacterized LOC100506585	Other	other	5.886	0.00874
NR_104184	LOC100506603	uncharacterized LOC100506603	Other	other	2.027	0.00652
NR_120513	LOC101928861	uncharacterized LOC101928861	Other	other	3.249	0.00916
NM_001289934	LRCH4	leucine rich repeats and calponin homology domain containing 4	Cyt	TR	2.374	0.00927
NM_002349	LY75	lymphocyte antigen 75	Pl Mb	TMR	3.062	0.00616
NM_005907	MAN1A1	mannosidase alpha class 1A member 1	Cyt	enzyme	2.166	0.00468
NM_005908	MANBA	mannosidase beta	Cyt	enzyme	2.142	0.00773
NM_005923	MAP3K5	mitogen-activated protein kinase kinase kinase 5	Cyt	kinase	2.416	0.00139
NM_001276270	MBD4	methyl-CpG binding domain 4, DNA glycosylase	Nucl	enzyme	2.038	0.0022
NM_207297	MBNL1	muscleblind like splicing regulator 1	Nucl	other	2.506	0.00129
NM_005297	MCHR1	melanin concentrating hormone receptor 1	Pl Mb	GPCR	7.556	0.00692
NM_182763	MCL1	BCL2 family apoptosis regulator	Cyt	transporter	2.095	0.00467
NM_002396	ME2	malic enzyme 2	Cyt	enzyme	2.013	6.6e-05
NM_001289407	MFSD1	major facilitator superfamily domain containing 1	Other	transporter	2.111	0.00409
NM_012329	MMD	monocyte to macrophage differentiation associated	Pl Mb	kinase	2.085	0.00777
NM_004995	MMP14	matrix metallopeptidase 14	EC Sp	peptidase	2.102	0.000672
NM_002449	MSX2	msh homeobox 2	Nucl	TR	2.27	0.00422
NM_014435	NAAA	N-acylethanolamine acid amidase	Cyt	enzyme	2.182	0.00841
NM_001142393	NEDD9	neural precursor cell expressed, developmentally down-regulated 9	Nucl	other	32.346	0.00616
NM_139239	NFKBID	NFKB inhibitor delta	Nucl	TR	2.339	0.000464
NR_073109	NHLRC3	NHL repeat containing 3	Cyt	other	2.191	0.00574
NM_032206	NLRC5	NLR family CARD domain containing 5	Cyt	TR	2.459	0.00256
NM_004688	NMI	N-myc and STAT interactor	Cyt	TR	2.398	0.00151
NM_016118	NUB1	negative regulator of ubiquitin like proteins 1	Nucl	other	2.23	0.00172
NM_006187	OAS3	2'-5'-oligoadenylate synthetase 3	Cyt	enzyme	2.131	0.00148
NM_001282612	OLFM1	olfactomedin 1	Cyt	other	2.075	0.0099
NM_014499	P2RY10	purinergic receptor P2Y10	Pl Mb	GPCR	4.808	0.00213
NM_001252122	PASK	PAS domain containing serine/threonine kinase	Cyt	kinase	2.921	0.0013
NM_014982	PCNX1	pecanex homolog 1 (Drosophila)	Pl Mb	other	2.095	0.00133
NM_033238	PML	promyelocytic leukemia	Nucl	TR	2.381	0.00278
NM_001005354	PRR13	proline rich 13	Nucl	other	2.016	0.00585
NM_148919_7	PSMB8	proteasome subunit beta 8	Cyt	peptidase	2.248	0.00222
NM_001204885	RAB43	RAB43, member RAS oncogene family	Cyt	enzyme	48.277	0.00825
NM_016530	RAB8B	RAB8B, member RAS oncogene family	Cyt	enzyme	2.028	0.00731
NM_001010942	RAP1B	RAP1B, member of RAS oncogene family	Cyt	enzyme	2.107	0.00617
NM_016340	RAPGEF6	Rap guanine nucleotide exchange factor 6	Pl Mb	other	2.29	0.00102
NM_002901	RCN1	reticulocalbin 1	Cyt	other	2.091	0.00698
NM_001665	RHOG	ras homolog family member G	Cyt	enzyme	2.038	0.0022
NM_006915	RP2	retinitis pigmentosa 2 (X-linked recessive)	Cyt	enzyme	2.013	0.00499
NM_198483	RUFY4	RUN and FYVE domain containing 4	Other	other	5.741	0.00713
NM_014822	SEC24D	SEC24 homolog D, COPII coat complex component	Cyt	transporter	2.182	0.00147
NM_001282804	SENP7	SUMO1/sentrin specific peptidase 7	Nucl	peptidase	2.146	0.00694
NM_001032295	SERPING1	serpin family G member 1	EC Sp	other	2.098	0.00147
NM_013376	SERTAD1	SERTA domain containing 1	Nucl	TR	2.148	0.00402
NM_030791	SGPP1	sphingosine-1-phosphate phosphatase 1	Cyt	phosphatase	2.168	0.00423
NM_002351	SH2D1A	SH2 domain containing 1A	Cyt	other	47.254	0.00699
NM_014450	SIT1	signaling threshold regulating transmembrane adaptor 1	Pl Mb	other	5.056	0.00993
NM_001184714	SLAMF6	SLAM family member 6	Pl Mb	TMR	10.921	0.00828
NM_001012755	SLC25A53	solute carrier family 25 member 53	Other	other	2.043	0.00591
NM_144682	SLFN13	schlafen family member 13	Nucl	enzyme	2.037	0.00881
NM_005496	SMC4	structural maintenance of chromosomes 4	Nucl	transporter	2.181	0.000368
NM_001080391	SP100	SP100 nuclear antigen	Nucl	TR	2.136	4e-06
NM_014767	SPOCK2	SPARC/osteonectin, cwcv and kazal like domains proteoglycan 2	EC Sp	other	5.172	0.00217
NM_004226	STK17B	serine/threonine kinase 17b	Nucl	kinase	2.461	0.00104
NM_014734	SUSD6	sushi domain containing 6	Other	other	2.344	0.00468
NM_006342	TACC3	transforming acidic coiled-coil containing protein 3	Nucl	other	2.213	0.000201
NM_000544	TAP2	transporter 2, ATP binding cassette subfamily B member	Cyt	transporter	2.056	0.000104
NM_172209	TAPBP	TAP binding protein	Cyt	transporter	2.065	0.000632
NM_018009	TAPBPL	TAP binding protein like	Cyt	other	2.217	0.00361
NM_001286115	THEMIS2	thymocyte selection associated family member 2	Other	other	5.775	0.00331
NM_152468	TMC8	transmembrane channel like 8	Cyt	other	3.045	0.00744
NM_024575	TNFAIP8L2	TNF alpha induced protein 8 like 2	Cyt	other	2.977	0.00661
NM_001161527	TNIP2	TNFAIP3 interacting protein 2	Cyt	other	2.023	0.000412
NM_016388	TRAT1	T cell receptor associated transmembrane adaptor 1	Pl Mb	kinase	6.285	0.00328
NM_003141	TRIM21	tripartite motif containing 21	Nucl	enzyme	2.256	0.00176
NM_003338	UBE2D1	ubiquitin conjugating enzyme E2 D1	Cyt	enzyme	2.27	0.00164
NM_001261385	UEVLD	UEV and lactate/malate dehyrogenase domains	Cyt	enzyme	6.392	0.00822
NR_038996	USP30-AS1	USP30 antisense RNA 1	Other	other	9.522	0.00871
NM_003761	VAMP8	vesicle associated membrane protein 8	Pl Mb	transporter	2.133	0.00691
NM_003175	XCL2	X-C motif chemokine ligand 2	EC Sp	cytokine	9.298	0.000178
NM_014950	ZBTB1	zinc finger and BTB domain containing 1	Nucl	other	2.177	8.7e-05
NM_033204	ZNF101	zinc finger protein 101	Nucl	other	2.132	0.00265
NM_033468	ZNF257	zinc finger protein 257	Nucl	other	2.28	0.00595
NM_178457	ZNF831	zinc finger protein 831	Other	other	4.893	0.00414

## Sheet: Supplementary Table S6
SUPPLEMENTARY TABLE S6: List of complete GO terms enriched in genes differentially expressed in injected versus uninjected ILBCG samples analyzed by RNASeq. Output from Gene Ontology Consortium.
GO Term	Homo sapiens - Background frequency	Injected vs Uninjected frequency	Expected	(Over/ under)	Fold Enrichment	P-value
GO:0002376~immune system process	2465	319	90.5	+	3.52	1.66e-92
GO:0006955~immune response	1591	243	58.41	+	4.16	6.04e-80
GO:0002682~regulation of immune system process	1392	217	51.11	+	4.25	1.75e-71
GO:0006952~defense response	1147	175	42.11	+	4.16	2.37e-54
GO:0050776~regulation of immune response	942	155	34.59	+	4.48	2.21e-51
GO:0002684~positive regulation of immune system process	954	152	35.03	+	4.34	1.58e-48
GO:0045321~leukocyte activation	871	142	31.98	+	4.44	4.67e-46
GO:0034097~response to cytokine	727	126	26.69	+	4.72	6e-43
GO:0002252~immune effector process	959	143	35.21	+	4.06	5.51e-42
GO:0050896~response to stimulus	7800	481	286.38	+	1.68	7.53e-42
GO:0001775~cell activation	1017	147	37.34	+	3.94	9.19e-42
GO:0048583~regulation of response to stimulus	3696	298	135.7	+	2.2	2.18e-39
GO:0071345~cellular response to cytokine stimulus	632	113	23.2	+	4.87	2.97e-39
GO:0019221~cytokine-mediated signaling pathway	466	97	17.11	+	5.67	2.08e-38
GO:0007166~cell surface receptor signaling pathway	2211	212	81.18	+	2.61	1.74e-35
GO:0050778~positive regulation of immune response	646	109	23.72	+	4.6	1.82e-35
GO:0002694~regulation of leukocyte activation	472	93	17.33	+	5.37	8.48e-35
GO:0050865~regulation of cell activation	506	96	18.58	+	5.17	9.75e-35
GO:0045087~innate immune response	614	104	22.54	+	4.61	8.84e-34
GO:0048584~positive regulation of response to stimulus	2028	198	74.46	+	2.66	1.17e-33
GO:0007165~signal transduction	4867	339	178.69	+	1.9	3.19e-33
GO:1903037~regulation of leukocyte cell-cell adhesion	317	73	11.64	+	6.27	1e-30
GO:0007154~cell communication	5351	354	196.47	+	1.8	1.23e-30
GO:0044700~single organism signaling	5262	350	193.2	+	1.81	1.38e-30
GO:0051249~regulation of lymphocyte activation	412	82	15.13	+	5.42	1.53e-30
GO:0023052~signaling	5266	350	193.34	+	1.81	1.62e-30
GO:0050863~regulation of T cell activation	302	70	11.09	+	6.31	1.69e-29
GO:0050867~positive regulation of cell activation	320	71	11.75	+	6.04	8.14e-29
GO:0002696~positive regulation of leukocyte activation	311	70	11.42	+	6.13	9.79e-29
GO:0022407~regulation of cell-cell adhesion	390	77	14.32	+	5.38	3.02e-28
GO:0031347~regulation of defense response	702	102	25.77	+	3.96	1.16e-27
GO:0010033~response to organic substance	2557	214	93.88	+	2.28	1.85e-27
GO:0051716~cellular response to stimulus	6168	380	226.46	+	1.68	2.62e-27
GO:0006954~inflammatory response	462	82	16.96	+	4.83	3.52e-27
GO:0034341~response to interferon-gamma	146	49	5.36	+	9.14	1.1e-26
GO:0030155~regulation of cell adhesion	643	94	23.61	+	3.98	2.2e-25
GO:0006950~response to stress	3214	242	118	+	2.05	3.21e-25
GO:1903039~positive regulation of leukocyte cell-cell adhesion	218	56	8	+	7	3.78e-25
GO:0071310~cellular response to organic substance	1915	174	70.31	+	2.47	4.72e-25
GO:0051251~positive regulation of lymphocyte activation	286	63	10.5	+	6	4.75e-25
GO:0002274~myeloid leukocyte activation	563	87	20.67	+	4.21	7.33e-25
GO:0051707~response to other organism	753	101	27.65	+	3.65	1.15e-24
GO:0043207~response to external biotic stimulus	754	101	27.68	+	3.65	1.28e-24
GO:0009607~response to biotic stimulus	786	102	28.86	+	3.53	7.6e-24
GO:0002683~negative regulation of immune system process	371	69	13.62	+	5.07	1.7e-23
GO:0046649~lymphocyte activation	350	67	12.85	+	5.21	2.04e-23
GO:0050870~positive regulation of T cell activation	209	53	7.67	+	6.91	2.17e-23
GO:0002253~activation of immune response	505	80	18.54	+	4.31	2.89e-23
GO:0002366~leukocyte activation involved in immune response	603	87	22.14	+	3.93	7.68e-23
GO:0002263~cell activation involved in immune response	605	87	22.21	+	3.92	9.59e-23
GO:0070887~cellular response to chemical stimulus	2347	192	86.17	+	2.23	1.1e-22
GO:0071346~cellular response to interferon-gamma	124	42	4.55	+	9.23	1.23e-22
GO:0022409~positive regulation of cell-cell adhesion	248	56	9.11	+	6.15	1.88e-22
GO:0044699~single-organism process	12622	601	463.42	+	1.3	3.58e-22
GO:0002443~leukocyte mediated immunity	689	92	25.3	+	3.64	5.35e-22
GO:0048518~positive regulation of biological process	5270	327	193.49	+	1.69	6.3e-22
GO:0001817~regulation of cytokine production	575	82	21.11	+	3.88	5.16e-21
GO:0002764~immune response-regulating signaling pathway	487	75	17.88	+	4.19	6.98e-21
GO:0009605~response to external stimulus	1766	156	64.84	+	2.41	1.24e-20
GO:0032940~secretion by cell	962	108	35.32	+	3.06	1.61e-20
GO:0042110~T cell activation	225	51	8.26	+	6.17	2.88e-20
GO:0002757~immune response-activating signal transduction	456	71	16.74	+	4.24	7.25e-20
GO:0002697~regulation of immune effector process	327	60	12.01	+	5	9.44e-20
GO:0080134~regulation of response to stress	1328	129	48.76	+	2.65	1e-19
GO:0060333~interferon-gamma-mediated signaling pathway	71	31	2.61	+	11.89	3.8e-19
GO:0046903~secretion	1070	112	39.29	+	2.85	4.8e-19
GO:0070663~regulation of leukocyte proliferation	206	47	7.56	+	6.21	1.41e-18
GO:0050670~regulation of lymphocyte proliferation	198	46	7.27	+	6.33	1.97e-18
GO:0032944~regulation of mononuclear cell proliferation	199	46	7.31	+	6.3	2.4e-18
GO:0045785~positive regulation of cell adhesion	387	63	14.21	+	4.43	3e-18
GO:0043299~leukocyte degranulation	505	72	18.54	+	3.88	4.7e-18
GO:0045088~regulation of innate immune response	393	63	14.43	+	4.37	6.46e-18
GO:0065007~biological regulation	11582	554	425.24	+	1.3	8.34e-18
GO:0002237~response to molecule of bacterial origin	308	55	11.31	+	4.86	2.43e-17
GO:0006887~exocytosis	781	90	28.67	+	3.14	3.2e-17
GO:0050789~regulation of biological process	10941	530	401.71	+	1.32	3.46e-17
GO:0002275~myeloid cell activation involved in immune response	512	71	18.8	+	3.78	4.14e-17
GO:0002444~myeloid leukocyte mediated immunity	518	71	19.02	+	3.73	7.75e-17
GO:0042221~response to chemical	3875	250	142.27	+	1.76	9.75e-17
GO:0045055~regulated exocytosis	697	83	25.59	+	3.24	1.8e-16
GO:0070665~positive regulation of leukocyte proliferation	138	37	5.07	+	7.3	2.67e-16
GO:0042119~neutrophil activation	491	68	18.03	+	3.77	3.14e-16
GO:0036230~granulocyte activation	493	68	18.1	+	3.76	3.87e-16
GO:0032496~response to lipopolysaccharide	294	52	10.79	+	4.82	4.56e-16
GO:0050671~positive regulation of lymphocyte proliferation	132	36	4.85	+	7.43	5.05e-16
GO:0050794~regulation of cellular process	10399	507	381.81	+	1.33	5.35e-16
GO:0043312~neutrophil degranulation	484	67	17.77	+	3.77	6.16e-16
GO:0032101~regulation of response to external stimulus	712	83	26.14	+	3.18	6.39e-16
GO:0032946~positive regulation of mononuclear cell proliferation	133	36	4.88	+	7.37	6.4e-16
GO:0002283~neutrophil activation involved in immune response	486	67	17.84	+	3.75	7.59e-16
GO:0048522~positive regulation of cellular process	4716	284	173.15	+	1.64	1.04e-15
GO:0002521~leukocyte differentiation	302	52	11.09	+	4.69	1.4e-15
GO:0009617~response to bacterium	507	68	18.61	+	3.65	1.62e-15
GO:0051239~regulation of multicellular organismal process	2656	189	97.52	+	1.94	1.87e-15
GO:0002250~adaptive immune response	377	58	13.84	+	4.19	1.88e-15
GO:0002446~neutrophil mediated immunity	497	67	18.25	+	3.67	2.35e-15
GO:0016192~vesicle-mediated transport	1718	140	63.08	+	2.22	5.61e-15
GO:0001819~positive regulation of cytokine production	370	56	13.58	+	4.12	1.63e-14
GO:0035556~intracellular signal transduction	1628	134	59.77	+	2.24	1.66e-14
GO:0042102~positive regulation of T cell proliferation	96	30	3.52	+	8.51	1.7e-14
GO:1902105~regulation of leukocyte differentiation	240	45	8.81	+	5.11	1.81e-14
GO:0019882~antigen processing and presentation	221	43	8.11	+	5.3	2.82e-14
GO:1903706~regulation of hemopoiesis	315	51	11.57	+	4.41	3.85e-14
GO:0031349~positive regulation of defense response	393	57	14.43	+	3.95	5.22e-14
GO:0042129~regulation of T cell proliferation	148	35	5.43	+	6.44	1.24e-13
GO:0051240~positive regulation of multicellular organismal process	1425	120	52.32	+	2.29	2.66e-13
GO:0044765~single-organism transport	2480	174	91.05	+	1.91	3.18e-13
GO:0048002~antigen processing and presentation of peptide antigen	184	38	6.76	+	5.62	3.95e-13
GO:1902578~single-organism localization	2631	181	96.6	+	1.87	4.06e-13
GO:0002768~immune response-regulating cell surface receptor signaling pathway	388	54	14.25	+	3.79	2.18e-12
GO:0002478~antigen processing and presentation of exogenous peptide antigen	174	36	6.39	+	5.64	2.51e-12
GO:0002703~regulation of leukocyte mediated immunity	156	34	5.73	+	5.94	3.81e-12
GO:0030097~hemopoiesis	523	63	19.2	+	3.28	5.3e-12
GO:0030217~T cell differentiation	129	31	4.74	+	6.55	5.73e-12
GO:0002429~immune response-activating cell surface receptor signaling pathway	358	51	13.14	+	3.88	6.1e-12
GO:0051179~localization	5334	297	195.84	+	1.52	6.6e-12
GO:0034612~response to tumor necrosis factor	247	42	9.07	+	4.63	6.92e-12
GO:0019884~antigen processing and presentation of exogenous antigen	181	36	6.65	+	5.42	8.17e-12
GO:0030098~lymphocyte differentiation	217	39	7.97	+	4.9	1.32e-11
GO:0009966~regulation of signal transduction	2752	182	101.04	+	1.8	1.43e-11
GO:0044763~single-organism cellular process	9804	469	359.96	+	1.3	1.79e-11
GO:0002520~immune system development	600	67	22.03	+	3.04	2.2e-11
GO:0010646~regulation of cell communication	3051	195	112.02	+	1.74	2.82e-11
GO:0010647~positive regulation of cell communication	1552	121	56.98	+	2.12	4.92e-11
GO:0008150~biological_process	17209	707	631.84	+	1.12	6.79e-11
GO:0045089~positive regulation of innate immune response	277	43	10.17	+	4.23	6.9e-11
GO:0048534~hematopoietic or lymphoid organ development	569	64	20.89	+	3.06	6.92e-11
GO:0023056~positive regulation of signaling	1560	121	57.28	+	2.11	7.04e-11
GO:0031295~T cell costimulation	79	24	2.9	+	8.27	7.81e-11
GO:0009967~positive regulation of signal transduction	1433	114	52.61	+	2.17	9.06e-11
GO:0016477~cell migration	862	82	31.65	+	2.59	9.37e-11
GO:0071219~cellular response to molecule of bacterial origin	144	31	5.29	+	5.86	1.04e-10
GO:0031294~lymphocyte costimulation	81	24	2.97	+	8.07	1.33e-10
GO:0023051~regulation of signaling	3102	195	113.89	+	1.71	1.41e-10
GO:0050900~leukocyte migration	351	48	12.89	+	3.72	1.95e-10
GO:0034340~response to type I interferon	67	22	2.46	+	8.94	2.19e-10
GO:0032649~regulation of interferon-gamma production	92	25	3.38	+	7.4	2.54e-10
GO:0009615~response to virus	251	40	9.22	+	4.34	2.65e-10
GO:0032729~positive regulation of interferon-gamma production	62	21	2.28	+	9.23	4.69e-10
GO:0060337~type I interferon signaling pathway	63	21	2.31	+	9.08	6.34e-10
GO:0071357~cellular response to type I interferon	63	21	2.31	+	9.08	6.34e-10
GO:0008284~positive regulation of cell proliferation	847	79	31.1	+	2.54	8.15e-10
GO:0065009~regulation of molecular function	2910	183	106.84	+	1.71	1.21e-09
GO:0050790~regulation of catalytic activity	2399	159	88.08	+	1.81	1.29e-09
GO:0071222~cellular response to lipopolysaccharide	138	29	5.07	+	5.72	1.33e-09
GO:0098542~defense response to other organism	406	50	14.91	+	3.35	2.64e-09
GO:1902531~regulation of intracellular signal transduction	1725	125	63.33	+	1.97	2.73e-09
GO:0071216~cellular response to biotic stimulus	164	31	6.02	+	5.15	2.96e-09
GO:0060326~cell chemotaxis	176	32	6.46	+	4.95	3.4e-09
GO:1902533~positive regulation of intracellular signal transduction	911	81	33.45	+	2.42	4.44e-09
GO:0006810~transport	4330	243	158.98	+	1.53	6.91e-09
GO:0002819~regulation of adaptive immune response	128	27	4.7	+	5.75	8.39e-09
GO:0051234~establishment of localization	4456	248	163.6	+	1.52	8.55e-09
GO:0002699~positive regulation of immune effector process	163	30	5.98	+	5.01	1.36e-08
GO:0051674~localization of cell	950	82	34.88	+	2.35	1.41e-08
GO:0048870~cell motility	950	82	34.88	+	2.35	1.41e-08
GO:0042127~regulation of cell proliferation	1538	113	56.47	+	2	1.96e-08
GO:0050851~antigen receptor-mediated signaling pathway	201	33	7.38	+	4.47	2.18e-08
GO:0071356~cellular response to tumor necrosis factor	226	35	8.3	+	4.22	2.36e-08
GO:0002685~regulation of leukocyte migration	156	29	5.73	+	5.06	2.53e-08
GO:0050727~regulation of inflammatory response	306	41	11.23	+	3.65	2.93e-08
GO:0045580~regulation of T cell differentiation	115	25	4.22	+	5.92	3.06e-08
GO:0051607~defense response to virus	169	30	6.2	+	4.83	3.28e-08
GO:0002706~regulation of lymphocyte mediated immunity	116	25	4.26	+	5.87	3.68e-08
GO:0044093~positive regulation of molecular function	1875	129	68.84	+	1.87	3.73e-08
GO:0048585~negative regulation of response to stimulus	1385	104	50.85	+	2.05	4.83e-08
GO:0050866~negative regulation of cell activation	161	29	5.91	+	4.91	5.31e-08
GO:0050793~regulation of developmental process	2263	147	83.09	+	1.77	6.05e-08
GO:0002218~activation of innate immune response	234	35	8.59	+	4.07	6.06e-08
GO:0048519~negative regulation of biological process	4593	250	168.63	+	1.48	7.18e-08
GO:0045619~regulation of lymphocyte differentiation	141	27	5.18	+	5.22	7.33e-08
GO:0051336~regulation of hydrolase activity	1359	102	49.9	+	2.04	8.17e-08
GO:0040011~locomotion	1188	93	43.62	+	2.13	8.35e-08
GO:0002695~negative regulation of leukocyte activation	143	27	5.25	+	5.14	1e-07
GO:1901700~response to oxygen-containing compound	1388	103	50.96	+	2.02	1.22e-07
GO:0051247~positive regulation of protein metabolic process	1527	110	56.06	+	1.96	1.31e-07
GO:0051345~positive regulation of hydrolase activity	940	79	34.51	+	2.29	1.33e-07
GO:0002822~regulation of adaptive immune response based on somatic recombination of immune receptors built from immunoglobulin superfamily domains	117	24	4.3	+	5.59	2.65e-07
GO:0043085~positive regulation of catalytic activity	1590	112	58.38	+	1.92	3.14e-07
GO:0050852~T cell receptor signaling pathway	152	27	5.58	+	4.84	3.83e-07
GO:1902107~positive regulation of leukocyte differentiation	131	25	4.81	+	5.2	4.61e-07
GO:0051241~negative regulation of multicellular organismal process	1004	81	36.86	+	2.2	5.08e-07
GO:0051250~negative regulation of lymphocyte activation	121	24	4.44	+	5.4	5.18e-07
GO:0050777~negative regulation of immune response	123	24	4.52	+	5.31	7.17e-07
GO:0009987~cellular process	14854	623	545.37	+	1.14	8e-07
GO:0030595~leukocyte chemotaxis	124	24	4.55	+	5.27	8.42e-07
GO:0033993~response to lipid	817	70	30	+	2.33	9.22e-07
GO:0002824~positive regulation of adaptive immune response based on somatic recombination of immune receptors built from immunoglobulin superfamily domains	75	19	2.75	+	6.9	9.64e-07
GO:0001910~regulation of leukocyte mediated cytotoxicity	50	16	1.84	+	8.72	1.03e-06
GO:0030888~regulation of B cell proliferation	58	17	2.13	+	7.98	1.03e-06
GO:0043122~regulation of I-kappaB kinase/NF-kappaB signaling	234	33	8.59	+	3.84	1.06e-06
GO:0050864~regulation of B cell activation	126	24	4.63	+	5.19	1.15e-06
GO:0040012~regulation of locomotion	804	69	29.52	+	2.34	1.18e-06
GO:2000026~regulation of multicellular organismal development	1714	116	62.93	+	1.84	1.46e-06
GO:0051246~regulation of protein metabolic process	2542	155	93.33	+	1.66	1.51e-06
GO:0042035~regulation of cytokine biosynthetic process	97	21	3.56	+	5.9	1.72e-06
GO:0002758~innate immune response-activating signal transduction	227	32	8.33	+	3.84	2.05e-06
GO:0042108~positive regulation of cytokine biosynthetic process	61	17	2.24	+	7.59	2.2e-06
GO:0042590~antigen processing and presentation of exogenous peptide antigen via MHC class I	79	19	2.9	+	6.55	2.26e-06
GO:0002821~positive regulation of adaptive immune response	79	19	2.9	+	6.55	2.26e-06
GO:0002474~antigen processing and presentation of peptide antigen via MHC class I	99	21	3.63	+	5.78	2.47e-06
GO:0002460~adaptive immune response based on somatic recombination of immune receptors built from immunoglobulin superfamily domains	192	29	7.05	+	4.11	3.04e-06
GO:0032879~regulation of localization	2485	151	91.24	+	1.66	3.55e-06
GO:0045621~positive regulation of lymphocyte differentiation	82	19	3.01	+	6.31	4.14e-06
GO:0002495~antigen processing and presentation of peptide antigen via MHC class II	93	20	3.41	+	5.86	5.17e-06
GO:0006935~chemotaxis	508	50	18.65	+	2.68	6e-06
GO:0002504~antigen processing and presentation of peptide or polysaccharide antigen via MHC class II	94	20	3.45	+	5.79	6.19e-06
GO:0042330~taxis	509	50	18.69	+	2.68	6.39e-06
GO:0032270~positive regulation of cellular protein metabolic process	1433	100	52.61	+	1.9	6.67e-06
GO:1903038~negative regulation of leukocyte cell-cell adhesion	95	20	3.49	+	5.73	7.39e-06
GO:0002831~regulation of response to biotic stimulus	139	24	5.1	+	4.7	7.83e-06
GO:0065008~regulation of biological quality	3560	197	130.71	+	1.51	9.11e-06
GO:1903708~positive regulation of hemopoiesis	164	26	6.02	+	4.32	9.2e-06
GO:2000145~regulation of cell motility	741	63	27.21	+	2.32	1.11e-05
GO:0043123~positive regulation of I-kappaB kinase/NF-kappaB signaling	178	27	6.54	+	4.13	1.12e-05
GO:0050854~regulation of antigen receptor-mediated signaling pathway	43	14	1.58	+	8.87	1.18e-05
GO:0007162~negative regulation of cell adhesion	218	30	8	+	3.75	1.28e-05
GO:0050868~negative regulation of T cell activation	88	19	3.23	+	5.88	1.29e-05
GO:0002705~positive regulation of leukocyte mediated immunity	88	19	3.23	+	5.88	1.29e-05
GO:0030334~regulation of cell migration	691	60	25.37	+	2.36	1.3e-05
GO:0031341~regulation of cell killing	60	16	2.2	+	7.26	1.36e-05
GO:0022408~negative regulation of cell-cell adhesion	133	23	4.88	+	4.71	1.69e-05
GO:0050707~regulation of cytokine secretion	145	24	5.32	+	4.51	1.76e-05
GO:0030099~myeloid cell differentiation	195	28	7.16	+	3.91	1.81e-05
GO:0050688~regulation of defense response to virus	90	19	3.3	+	5.75	1.85e-05
GO:0002407~dendritic cell chemotaxis	18	10	0.66	+	15.13	1.88e-05
GO:0048523~negative regulation of cellular process	4252	225	156.11	+	1.44	1.88e-05
GO:0001932~regulation of protein phosphorylation	1302	92	47.8	+	1.92	1.9e-05
GO:0006396~RNA processing	869	5	31.91	-	< 0.2	2.28e-05
GO:0006897~endocytosis	564	52	20.71	+	2.51	2.4e-05
GO:0090304~nucleic acid metabolic process	3978	86	146.05	-	0.59	2.42e-05
GO:0050920~regulation of chemotaxis	185	27	6.79	+	3.98	2.5e-05
GO:0019886~antigen processing and presentation of exogenous peptide antigen via MHC class II	92	19	3.38	+	5.62	2.63e-05
GO:0032268~regulation of cellular protein metabolic process	2363	142	86.76	+	1.64	2.76e-05
GO:0032675~regulation of interleukin-6 production	103	20	3.78	+	5.29	2.84e-05
GO:1903555~regulation of tumor necrosis factor superfamily cytokine production	103	20	3.78	+	5.29	2.84e-05
GO:0070098~chemokine-mediated signaling pathway	73	17	2.68	+	6.34	3.11e-05
GO:0002708~positive regulation of lymphocyte mediated immunity	73	17	2.68	+	6.34	3.11e-05
GO:0051270~regulation of cellular component movement	806	65	29.59	+	2.2	4.53e-05
GO:0006915~apoptotic process	900	70	33.04	+	2.12	4.81e-05
GO:0042981~regulation of apoptotic process	1410	96	51.77	+	1.85	5.1e-05
GO:0046631~alpha-beta T cell activation	57	15	2.09	+	7.17	5.2e-05
GO:0031348~negative regulation of defense response	154	24	5.65	+	4.24	5.5e-05
GO:0002479~antigen processing and presentation of exogenous peptide antigen via MHC class I, TAP-dependent	76	17	2.79	+	6.09	5.57e-05
GO:0016070~RNA metabolic process	3461	72	127.07	-	0.57	5.88e-05
GO:0002224~toll-like receptor signaling pathway	98	19	3.6	+	5.28	7.13e-05
GO:0043067~regulation of programmed cell death	1421	96	52.17	+	1.84	7.41e-05
GO:0032103~positive regulation of response to external stimulus	266	32	9.77	+	3.28	8.62e-05
GO:0002221~pattern recognition receptor signaling pathway	122	21	4.48	+	4.69	9.1e-05
GO:0032680~regulation of tumor necrosis factor production	100	19	3.67	+	5.17	9.77e-05
GO:0010467~gene expression	3736	81	137.17	-	0.59	0.0001
GO:0042325~regulation of phosphorylation	1398	94	51.33	+	1.83	0.000135
GO:0010941~regulation of cell death	1522	100	55.88	+	1.79	0.000138
GO:0046634~regulation of alpha-beta T cell activation	72	16	2.64	+	6.05	0.000168
GO:0051174~regulation of phosphorus metabolic process	1634	105	59.99	+	1.75	0.000177
GO:0050857~positive regulation of antigen receptor-mediated signaling pathway	17	9	0.62	+	14.42	0.000178
GO:0002577~regulation of antigen processing and presentation	23	10	0.84	+	11.84	0.000185
GO:0036336~dendritic cell migration	23	10	0.84	+	11.84	0.000185
GO:0052547~regulation of peptidase activity	400	40	14.69	+	2.72	0.000203
GO:0001816~cytokine production	128	21	4.7	+	4.47	0.000204
GO:0019220~regulation of phosphate metabolic process	1621	104	59.52	+	1.75	0.000225
GO:0002700~regulation of production of molecular mediator of immune response	106	19	3.89	+	4.88	0.000241
GO:0001818~negative regulation of cytokine production	221	28	8.11	+	3.45	0.000248
GO:0043408~regulation of MAPK cascade	679	56	24.93	+	2.25	0.00026
GO:0043410~positive regulation of MAPK cascade	487	45	17.88	+	2.52	0.000267
GO:0006928~movement of cell or subcellular component	1442	95	52.94	+	1.79	0.000291
GO:0033628~regulation of cell adhesion mediated by integrin	39	12	1.43	+	8.38	0.000319
GO:0030890~positive regulation of B cell proliferation	39	12	1.43	+	8.38	0.000319
GO:0045824~negative regulation of innate immune response	39	12	1.43	+	8.38	0.000319
GO:0040017~positive regulation of locomotion	442	42	16.23	+	2.59	0.000365
GO:1903557~positive regulation of tumor necrosis factor superfamily cytokine production	57	14	2.09	+	6.69	0.000382
GO:1901701~cellular response to oxygen-containing compound	837	64	30.73	+	2.08	0.000411
GO:0001934~positive regulation of protein phosphorylation	895	67	32.86	+	2.04	0.000429
GO:0050871~positive regulation of B cell activation	88	17	3.23	+	5.26	0.000449
GO:0002688~regulation of leukocyte chemotaxis	99	18	3.63	+	4.95	0.00045
GO:2000147~positive regulation of cell motility	414	40	15.2	+	2.63	0.000498
GO:0010562~positive regulation of phosphorus metabolic process	1056	75	38.77	+	1.93	0.000535
GO:0045937~positive regulation of phosphate metabolic process	1056	75	38.77	+	1.93	0.000535
GO:0033003~regulation of mast cell activation	41	12	1.51	+	7.97	0.000544
GO:0030335~positive regulation of cell migration	400	39	14.69	+	2.66	0.000579
GO:0031399~regulation of protein modification process	1675	105	61.5	+	1.71	0.000599
GO:0042113~B cell activation	138	21	5.07	+	4.14	0.000704
GO:0060759~regulation of response to cytokine stimulus	151	22	5.54	+	3.97	0.000731
GO:0045582~positive regulation of T cell differentiation	70	15	2.57	+	5.84	0.000732
GO:0034641~cellular nitrogen compound metabolic process	5159	129	189.42	-	0.68	0.000737
GO:0070374~positive regulation of ERK1 and ERK2 cascade	178	24	6.54	+	3.67	0.000786
GO:0032102~negative regulation of response to external stimulus	264	30	9.69	+	3.1	0.00083
GO:0072676~lymphocyte migration	52	13	1.91	+	6.81	0.000939
GO:0002715~regulation of natural killer cell mediated immunity	35	11	1.29	+	8.56	0.000949
GO:0051272~positive regulation of cellular component movement	425	40	15.6	+	2.56	0.000976
GO:0048872~homeostasis of number of cells	194	25	7.12	+	3.51	0.000988
GO:0034645~cellular macromolecule biosynthetic process	3675	83	134.93	-	0.62	0.000999
GO:0006909~phagocytosis	237	28	8.7	+	3.22	0.00102
GO:0042327~positive regulation of phosphorylation	937	68	34.4	+	1.98	0.00106
GO:0002698~negative regulation of immune effector process	105	18	3.86	+	4.67	0.00106
GO:1901576~organic substance biosynthetic process	4793	118	175.98	-	0.67	0.00106
GO:0045058~T cell selection	36	11	1.32	+	8.32	0.00125
GO:0050911~detection of chemical stimulus involved in sensory perception of smell	422	0	15.49	-	< 0.2	0.00131
GO:1902106~negative regulation of leukocyte differentiation	84	16	3.08	+	5.19	0.00132
GO:0012501~programmed cell death	1023	72	37.56	+	1.92	0.0014
GO:1903707~negative regulation of hemopoiesis	119	19	4.37	+	4.35	0.0014
GO:0051049~regulation of transport	1792	109	65.79	+	1.66	0.00144
GO:0009058~biosynthetic process	4865	121	178.62	-	0.68	0.0015
GO:0001959~regulation of cytokine-mediated signaling pathway	145	21	5.32	+	3.94	0.00157
GO:0002449~lymphocyte mediated immunity	186	24	6.83	+	3.51	0.00172
GO:0010952~positive regulation of peptidase activity	159	22	5.84	+	3.77	0.00173
GO:0032760~positive regulation of tumor necrosis factor production	55	13	2.02	+	6.44	0.00176
GO:0031401~positive regulation of protein modification process	1150	78	42.22	+	1.85	0.00179
GO:0033209~tumor necrosis factor-mediated signaling pathway	121	19	4.44	+	4.28	0.0018
GO:0002704~negative regulation of leukocyte mediated immunity	46	12	1.69	+	7.11	0.00184
GO:0045637~regulation of myeloid cell differentiation	173	23	6.35	+	3.62	0.00184
GO:0050708~regulation of protein secretion	389	37	14.28	+	2.59	0.00226
GO:0043087~regulation of GTPase activity	708	55	25.99	+	2.12	0.00228
GO:0002285~lymphocyte activation involved in immune response	99	17	3.63	+	4.68	0.0023
GO:0043547~positive regulation of GTPase activity	653	52	23.98	+	2.17	0.00234
GO:0019883~antigen processing and presentation of endogenous antigen	17	8	0.62	+	12.82	0.00261
GO:0070664~negative regulation of leukocyte proliferation	67	14	2.46	+	5.69	0.00263
GO:0008219~cell death	1061	73	38.96	+	1.87	0.00266
GO:0045595~regulation of cell differentiation	1537	96	56.43	+	1.7	0.00275
GO:0052548~regulation of endopeptidase activity	376	36	13.81	+	2.61	0.00281
GO:0044249~cellular biosynthetic process	4696	117	172.42	-	0.68	0.00301
GO:0035456~response to interferon-beta	24	9	0.88	+	10.21	0.00316
GO:0009059~macromolecule biosynthetic process	3764	88	138.2	-	0.64	0.00354
GO:0001912~positive regulation of leukocyte mediated cytotoxicity	32	10	1.17	+	8.51	0.00374
GO:0002718~regulation of cytokine production involved in immune response	59	13	2.17	+	6	0.00384
GO:1901360~organic cyclic compound metabolic process	4959	126	182.07	-	0.69	0.0039
GO:0045076~regulation of interleukin-2 biosynthetic process	18	8	0.66	+	12.11	0.004
GO:0046651~lymphocyte proliferation	81	15	2.97	+	5.04	0.00452
GO:0042592~homeostatic process	1428	90	52.43	+	1.72	0.00459
GO:2000116~regulation of cysteine-type endopeptidase activity	226	26	8.3	+	3.13	0.00465
GO:0051094~positive regulation of developmental process	1179	78	43.29	+	1.8	0.00465
GO:0006807~nitrogen compound metabolic process	5651	149	207.48	-	0.72	0.00467
GO:0042269~regulation of natural killer cell mediated cytotoxicity	33	10	1.21	+	8.25	0.00492
GO:0097028~dendritic cell differentiation	33	10	1.21	+	8.25	0.00492
GO:0038093~Fc receptor signaling pathway	242	27	8.89	+	3.04	0.00505
GO:0006139~nucleobase-containing compound metabolic process	4533	113	166.43	-	0.68	0.00541
GO:0032611~interleukin-1 beta production	13	7	0.48	+	14.67	0.00592
GO:0006725~cellular aromatic compound metabolic process	4745	120	174.22	-	0.69	0.00597
GO:0032943~mononuclear cell proliferation	83	15	3.05	+	4.92	0.0061
GO:0046483~heterocycle metabolic process	4711	119	172.97	-	0.69	0.00624
GO:0031325~positive regulation of cellular metabolic process	2845	153	104.46	+	1.46	0.00668
GO:0002761~regulation of myeloid leukocyte differentiation	108	17	3.97	+	4.29	0.00745
GO:0045859~regulation of protein kinase activity	737	55	27.06	+	2.03	0.00771
GO:0046635~positive regulation of alpha-beta T cell activation	53	12	1.95	+	6.17	0.00797
GO:0070372~regulation of ERK1 and ERK2 cascade	248	27	9.11	+	2.97	0.00798
GO:0002687~positive regulation of leukocyte migration	109	17	4	+	4.25	0.00843
GO:0032945~negative regulation of mononuclear cell proliferation	64	13	2.35	+	5.53	0.00937
GO:0050672~negative regulation of lymphocyte proliferation	64	13	2.35	+	5.53	0.00937
GO:0032612~interleukin-1 production	14	7	0.51	+	13.62	0.00963
GO:0019885~antigen processing and presentation of endogenous peptide antigen via MHC class I	14	7	0.51	+	13.62	0.00963
GO:0002573~myeloid leukocyte differentiation	98	16	3.6	+	4.45	0.00974
GO:0031343~positive regulation of cell killing	36	10	1.32	+	7.57	0.0107
GO:0050862~positive regulation of T cell receptor signaling pathway	9	6	0.33	+	18.16	0.011
GO:0046718~viral entry into host cell	88	15	3.23	+	4.64	0.0124
GO:0051828~entry into other organism involved in symbiotic interaction	100	16	3.67	+	4.36	0.0126
GO:0051806~entry into cell of other organism involved in symbiotic interaction	100	16	3.67	+	4.36	0.0126
GO:0044409~entry into host	100	16	3.67	+	4.36	0.0126
GO:0030260~entry into host cell	100	16	3.67	+	4.36	0.0126
GO:0097191~extrinsic apoptotic signaling pathway	100	16	3.67	+	4.36	0.0126
GO:0051701~interaction with host	153	20	5.62	+	3.56	0.0143
GO:0002483~antigen processing and presentation of endogenous peptide antigen	15	7	0.55	+	12.71	0.0151
GO:0001911~negative regulation of leukocyte mediated cytotoxicity	15	7	0.55	+	12.71	0.0151
GO:0070661~leukocyte proliferation	90	15	3.3	+	4.54	0.0163
GO:0097190~apoptotic signaling pathway	290	29	10.65	+	2.72	0.0168
GO:0050729~positive regulation of inflammatory response	115	17	4.22	+	4.03	0.0171
GO:0009893~positive regulation of metabolic process	3033	159	111.36	+	1.43	0.0172
GO:0046640~regulation of alpha-beta T cell proliferation	22	8	0.81	+	9.9	0.0175
GO:0070201~regulation of establishment of protein localization	817	58	30	+	1.93	0.018
GO:0009968~negative regulation of signal transduction	1099	72	40.35	+	1.78	0.0183
GO:0046632~alpha-beta T cell differentiation	48	11	1.76	+	6.24	0.02
GO:0051223~regulation of protein transport	742	54	27.24	+	1.98	0.0201
GO:0010950~positive regulation of endopeptidase activity	144	19	5.29	+	3.59	0.0226
GO:0016032~viral process	631	48	23.17	+	2.07	0.0232
GO:2001056~positive regulation of cysteine-type endopeptidase activity	131	18	4.81	+	3.74	0.0237
GO:0032655~regulation of interleukin-12 production	49	11	1.8	+	6.11	0.0243
GO:0010604~positive regulation of macromolecule metabolic process	2841	150	104.31	+	1.44	0.0247
GO:0050856~regulation of T cell receptor signaling pathway	31	9	1.14	+	7.91	0.0252
GO:0050691~regulation of defense response to virus by host	31	9	1.14	+	7.91	0.0252
GO:0030162~regulation of proteolysis	712	52	26.14	+	1.99	0.028
GO:0032880~regulation of protein localization	970	65	35.61	+	1.83	0.0286
GO:0007249~I-kappaB kinase/NF-kappaB signaling	71	13	2.61	+	4.99	0.0286
GO:0023057~negative regulation of signaling	1197	76	43.95	+	1.73	0.0289
GO:0032663~regulation of interleukin-2 production	50	11	1.84	+	5.99	0.0293
GO:0044764~multi-organism cellular process	637	48	23.39	+	2.05	0.0297
GO:0031663~lipopolysaccharide-mediated signaling pathway	32	9	1.17	+	7.66	0.0325
GO:0050663~cytokine secretion	41	10	1.51	+	6.64	0.0332
GO:0002643~regulation of tolerance induction	17	7	0.62	+	11.21	0.0341
GO:0072678~T cell migration	17	7	0.62	+	11.21	0.0341
GO:0034121~regulation of toll-like receptor signaling pathway	51	11	1.87	+	5.87	0.0353
GO:0007259~JAK-STAT cascade	51	11	1.87	+	5.87	0.0353
GO:0097696~STAT cascade	51	11	1.87	+	5.87	0.0353
GO:0050907~detection of chemical stimulus involved in sensory perception	471	2	17.29	-	< 0.2	0.0364
GO:0051046~regulation of secretion	681	50	25	+	2	0.0376
GO:0043549~regulation of kinase activity	798	56	29.3	+	1.91	0.0377
GO:0034470~ncRNA processing	405	1	14.87	-	< 0.2	0.0399
GO:0071347~cellular response to interleukin-1	85	14	3.12	+	4.49	0.0404
GO:0002709~regulation of T cell mediated immunity	52	11	1.91	+	5.76	0.0423
GO:0050906~detection of stimulus involved in sensory perception	523	3	19.2	-	< 0.2	0.0436
GO:0022613~ribonucleoprotein complex biogenesis	464	2	17.04	-	< 0.2	0.046
GO:0070555~response to interleukin-1	111	16	4.08	+	3.93	0.0462
GO:0010648~negative regulation of cell communication	1193	75	43.8	+	1.71	0.0473
GO:0031342~negative regulation of cell killing	18	7	0.66	+	10.59	0.0493
GO:0042088~T-helper 1 type immune response	18	7	0.66	+	10.59	0.0493

## Sheet: Supplementary Table S7
SUPPLEMENTARY TABLE S7: List of significantly enriched canonical pathways for genes differentially expressed in injected versus uninjected ILBCG samples analyzed by RNASeq. Ingenuity Pathway Analysis also identified the genes within each pathway.
Ingenuity Canonical Pathways	-log(p-value)	zScore	Ratio	Molecules
Th1 and Th2 Activation Pathway	5.74473	NaN	0.054	CCR4, CD3E, GRB2, HLA-A, IL10RA, IL10RB, IL12RB1, IL27RA, IL2RB, LGALS9
iCOS-iCOSL Signaling in T Helper Cells	5.31605	2.646	0.066	CAMK4, CD3E, GRB2, HLA-A, IKBKE, IL2RB, ITK, TRAT1
Th1 Pathway	4.9914	2.236	0.059	CD3E, GRB2, HLA-A, IL10RA, IL10RB, IL12RB1, IL27RA, LGALS9
Antigen Presentation Pathway	4.97881	NaN	0.132	HLA-A, NLRC5, PSMB8, TAP2, TAPBP
Phospholipase C Signaling	4.01412	2.646	0.038	ADCY7, ARHGEF3, ARHGEF6, CAMK4, CD3E, GRB2, ITK, RAP1B, RHOG
Sumoylation Pathway	3.99568	1.342	0.062	ARHGDIB, MAP3K5, PML, RHOG, SENP7, SP100
CD28 Signaling in T Helper Cells	3.2652	2	0.046	CAMK4, CD3E, GRB2, HLA-A, IKBKE, ITK
Death Receptor Signaling	3.13312	2.236	0.054	ARHGDIB, CASP7, IKBKE, LIMK1, MAP3K5
Th2 Pathway	2.95861	1.342	0.04	CCR4, CD3E, GRB2, HLA-A, IL12RB1, IL12RB
T Cell Receptor Signaling	2.80134	NaN	0.046	CAMK4, CD3E, GRB2, IKBKE, ITK
Cytotoxic T Lymphocyte-mediated Apoptosis of Target Cells	2.72125	NaN	0.094	CASP7, CD3E, HLA-A
Sphingosine and Sphingosine-1-phosphate Metabolism	2.68613	NaN	0.222	NAAA, SGPP1
NGF Signaling	2.66756	2.236	0.043	GRB2, IKBKE, MAP3K5, RAP1B, RHOG
T Helper Cell Differentiation	2.60906	NaN	0.055	HLA-A, IL10RA, IL10RB, IL12RB1
Molecular Mechanisms of Cancer	2.59346	NaN	0.024	ADCY7, ARHGEF3, ARHGEF6, CASP7, CCND2, GRB2, MAP3K5, RAP1B, RHOG
Sphingosine-1-phosphate Signaling	2.57349	0	0.041	ADCY7, CASP7, GRB2, NAAA, RHOG
Role of NFAT in Regulation of the Immune Response	2.49757	2.449	0.032	CAMK4, CD3E, GRB2, HLA-A, IKBKE, ITK
Regulation of IL-2 Expression in Activated and Anergic T Lymphocytes	2.48545	NaN	0.051	CAMK4, CD3E, GRB2, IKBKE
PKCθ Signaling in T Lymphocytes	2.44129	2	0.038	CD3E, GRB2, HLA-A, IKBKE, MAP3K5
Thrombin Signaling	2.3019	1.633	0.03	ADCY7, ARHGEF3, ARHGEF6, CAMK4, GRB2, RHOG
Breast Cancer Regulation by Stathmin1	2.3019	NaN	0.03	ADCY7, ARHGEF3, ARHGEF6, CAMK4, GRB2, LIMK1
Crosstalk between Dendritic Cells and Natural Killer Cells	2.2993	NaN	0.045	CD226, HLA-A, ICAM3, IL2RB
Apoptosis Signaling	2.2993	0	0.045	CASP7, IKBKE, MAP3K5, MCL1
Reelin Signaling in Neurons	2.24872	NaN	0.043	ARHGEF3, ARHGEF6, CNR2, GRB2
CTLA4 Signaling in Cytotoxic T Lymphocytes	2.13727	NaN	0.04	CD3E, GRB2, HLA-A, TRAT1
CD27 Signaling in Lymphocytes	2.12148	NaN	0.058	CD27, IKBKE, MAP3K5
RANK Signaling in Osteoclasts	2.10735	2	0.04	CAMK4, GRB2, IKBKE, MAP3K5
GADD45 Signaling	2.03245	NaN	0.105	CCND2, GADD45B
Cdc42 Signaling	2.01637	NaN	0.03	ARHGEF6, CD3E, HLA-A, ITK, LIMK1
Type I Diabetes Mellitus Signaling	1.97881	NaN	0.036	CD3E, HLA-A, IKBKE, MAP3K5
Nur77 Signaling in T Lymphocytes	1.97062	NaN	0.051	CAMK4, CD3E, HLA-A
p53 Signaling	1.96658	NaN	0.036	CCND2, GADD4, GRB2, PML
Germ Cell-Sertoli Cell Junction Signaling	1.95468	NaN	0.029	GRB2, LIMK1, MAP3K, RAB8B, RHOG
RhoGDI Signaling	1.95468	-1.342	0.029	ARHGDIB, ARHGEF3, ARHGEF6, LIMK1, RHOG
Endoplasmic Reticulum Stress Pathway	1.94692	NaN	0.095	CASP7, MAP3K5
Granulocyte Adhesion and Diapedesis	1.91364	NaN	0.028	CCL5, CCL21, CKLF, MMP14, XCL2
HGF Signaling	1.91364	NaN	0.035	ELF4, GRB2, MAP3K5, RAP1B
Gαi Signaling	1.85078	NaN	0.033	ADCY7, CCR4, CNR2, GRB2
Calcium-induced T Lymphocyte Apoptosis	1.83863	NaN	0.045	CAMK4, CD3E, HLA-A
B Cell Receptor Signaling	1.83863	2.236	0.027	CAMK4, GRB2, IKBKE, MAP3K5, RAP1B
Lymphotoxin b Receptor Signaling	1.82102	NaN	0.045	GRB2, IKBKE, NFKBID
IL-10 Signaling	1.8041	NaN	0.044	IKBKE, IL10RA, IL10RB
PI3K/AKT Signaling	1.8041	NaN	0.032	GRB2, IKBKE, MAP3K5, MCL1
Agranulocyte Adhesion and Diapedesis	1.80134	NaN	0.026	CCL5, CCL21, CKLF, MMP14, XCL2
CCR5 Signaling in Macrophages	1.78781	NaN	0.043	CAMK4, CCL5, CD3E
Production of Nitric Oxide and Reactive Oxygen Species in Macrophages	1.767	2	0.026	GRB2, IKBKE, MAP3K5, RAP1B, RHOG
Chemokine Signaling	1.75449	NaN	0.042	CAMK4, CCL5, LIMK1
Role of MAPK Signaling in the Pathogenesis of Influenza	1.73993	NaN	0.042	ABHD3, CCL5, MAP3K5
IL-8 Signaling	1.73283	2.236	0.025	CCND2, GRB2, IKBKE, LIMK1, RHOG
G-Protein Coupled Receptor Signaling	1.7167	NaN	0.022	ADCY7, CAMK4, CCR4, CNR2, GRB2, IKBKE
Leukocyte Extravasation Sgnaling	1.58004	NaN	0.024	GRB2, ICAM3, ITK, MMP14, RAP1B
4-1BB Signaling in T Lymphocytes	1.62342	NaN	0.065	IKBKE, MAP3K5
IL-12 Signaling and Production in Macrophages	1.57349	NaN	0.027	GRB2, IKBKE, IL12RB1, JMJD6
PEDF Signaling	1.56384	NaN	0.036	CASP7, GRB2, IKBKE
Integrin Signaling	1.55752	2	0.023	GRB2, ITGA8, NEDD9, RAP1B, RHOG
TWEAK Sigaling	1.54975	NaN	0.059	CASP7, IKBKE
LPS-stimulated MAPK Signaling	1.5376	NaN	0.035	GRB2, IKBKE, MAP3K5
IL-17A Signaling in Fibroblasts	1.52578	NaN	0.057	IKBKE, NFKBID
Uracil Degradation II (Reductive)	1.5157	NaN	0.25	DPYD
Thymine Degradation	1.5157	NaN	0.25	DPYD
IL-4 Signaling	1.50031	NaN	0.034	GRB2, HLA-A, IL13RA1
Role of Osteoblast, Osteoclast and Chondrocytes in Rheumatoid Arthritis	1.46597	NaN	0.022	CAMK4, GRB2, IKBKE, MAP3K5, MMP14
Gαq Signaling	1.44855	2	0.025	CAMK4, GRB2, IKBKE, RHOG
Cardiac Hypertrophy Signaling	1.44491	2.236	0.021	ADCY7, CAMK4, GRB2, MAP3K5, RHOG
Tetrapyrrole Biosynthesis II	1.42022	NaN	0.2	ALAS1
Acute Phase Response Signaling	1.37469	NaN	0.024	GRB2, IKBKE, MAP3K5, SERPING
Signaling by Rho Family GTPases	1.36754	2.236	0.02	ARHGEF3, ARHGEF6, GRB2, LIMK1, RHOG
PAK Signaling	1.36251	NaN	0.03	ARHGEF6, GRB2, LIMK1
iNOS Signaling	1.3439	NaN	0.045	CAMK4, IKBKE
Glycogen Biosynthesis II (from UDP-D-Glucose)	1.34294	NaN	0.167	GYG1
SAPK/JNK Signaling	1.33068	NaN	0.029	DUSP10, GRB2, MAP3K5
PPARα/RXRα Activation	1.30715	NaN	0.022	ABCA1, ADCY7, GRB2, IKBKE
